# Supplementary material for: Hyperkalemic or Low Potassium Cardioplegia Protects against Reduction of Energy Metabolism by Oxidative Stress
Source: Antioxidants (Basel). 2023 Feb 10;12(2):452. doi: 10.3390/antiox12020452 (PMC9952220; doi:10.3390/antiox12020452)
Supplement: Supplementary file 1 [file antioxidants-12-00452-s001.zip]

Archive with 1 entries (1 files):
- antioxidants-2124255-supplementary.xlsx
