# Supplementary material for: Hyperkalemic or Low Potassium Cardioplegia Protects against Reduction of Energy Metabolism by Oxidative Stress
Source: Antioxidants (Basel). 2023 Feb 10;12(2):452. doi: 10.3390/antiox12020452 (PMC9952220; doi:10.3390/antiox12020452)
Supplement: Supplementary file 1 [file antioxidants-12-00452-s001.zip › antioxidants-2124255-supplementary.xlsx]

## Sheet: Raw Data
Sample	QC-1		celsior-3	LK-2		HK-3	HTK+H2O2-4	H2O2-2	DN+H2O2-3		HTK-3	QC-2	DN-1		LK+H2O2-2	HK+H2O2-2	Ctrl-2	celsior+H2O2-3	LK-1		HK-2		QC-3	HK+H2O2-4	HTK-2	HTK+H2O2-2	HTK-4		HTK+H2O2-3		DN-4		H2O2-4	DN-3	QC-4	Celsior+H2O2-4	Ctrl-3	Celsior+H2O2-2		celsior6-2	LK+H2O2-4	LK-4		celsior-1		HTK-1	QC-5	DN+H2O2-2	HK+H2O2-3
13C3-Lactate	11.4902		98.9	65.4347		78.8553	29.4932	133.95	13.5553		128.136	11.6861	70.3158		91.0877	124.905	115.635	46.311	52.8201		136.689		45.7106	86.1264	46.8283	221.837	85.547		267.439		42.1543		18.9831	44.1316	1.92552	43.3214	53.4463	74.727		208.284	81.5965	61.2271		53.4232		82.7909	31.5871	96.8167	31.3712
13C5-15N-Glutamic acid	51.3179		11.903	240.719		86.7612	62.5738	140.681	26.0456		25.1992	123.085	7.2625		29.9076	13.9369	13.4192	2.1084	123.93		88.3517		29.5122	30.5429	23.0297	46.4683	30.4839		52.7893		19.976		89.007	48.6692	93.9581	24.1361	54.461	29.1131		5.59801	54.1887	13.4278		146.022		68.8113	107.359	37.3166	45.9671
1-Methyladenosine	118502		9354.16	11237.2		10548.7	42328.3	4253.34	4784.01		38969.9	90590.6	10484.1		34739.4	9226.63	15672.8	10728.8	11314.9		13341.2		171129	21294.7	100377	31054.4	63299.8		36691.9		11611.6		6794.62	8230.95	118125	16904.6	16203.1	32078		8562.92	23676.6	25606.9		6731.86		18139.4	160710	10324.8	15295.9
1-Methylhistidine	11445.8		20154.6	1954.57		2226.94	22732.2	5390.54	689.413		26786.1	12337.3	1834.37		1001.33	1153.76	2488.91	19908.8	1682.68		3036.72		13266.3	3236.58	32886.8	48983.2	36951.7		45612.7		6120.07		3550.73	1403.08	10345.9	17250.3	2284.7	22403.1		20681.8	1966.91	2687.18		16571.8		33251.9	13693.8	1216.99	1314.61
2,3-Dihydroxybenzoic acid	3322.38		288.078	1959.97		491.941	239.991	2092.93	771.067		44.2476	6691.03	3344.05		605.456	93.6147	407.186	242.497	1352.51		234.015		16275.1	83.5367	124.871	1889.51	453.181		105.3		222.519		3657.98	273.214	7320.89	1501.24	1218.99	115.001		556.031	856.246	5974.4		610.672		1179.18	647.132	85.2178	150.383
2/3-Aminoisobutyric acid/Dimethylglycine	17947.2		10956.8	5735.93		7921.43	8485.29	4165.13	2550.73		22778.3	8848.85	11518		7264.96	20419.4	9809.38	8492.75	6600.5		8618.13		6348.96	10366.2	8882.65	4766.26	7053.53		288738		42616.3		27101.8	12063.3	6649.5	9922.47	2708.56	3713.72		22770.1	4057.55	15850.6		482875		3897.64	3488.48	2193.96	7355.7
2-Aminoadipic acid	172109		443184	922295		997602	171105	1.05138e+06	408501		121070	187559	709938		87433	886829	598540	448020	1.03521e+06		994271		155798	1.14029e+06	351220	313311	156084		237919		305436		616245	478991	201655	311242	627233	183314		484243	407094	758802		424757		83737.6	202645	256212	128094
2-Aminobutyric acid	51231.6		50693.1	41448.9		39031.7	26351.3	44699	178891		57092.9	34302.2	49155.1		43197.2	140466	51756.8	45103.1	44361.6		31081		23429.9	44052.8	41707	31333.6	29705		31344.8		56805.4		89934.7	51092.8	27055.9	51220.1	25361.2	28925.2		63408.7	22239.6	32444.2		75342.1		31600.8	22066.7	38321.1	17271.4
2-Deoxyadenosine	2205.63		2631.2	3814.64		2901.27	1425.59	1509.22	681.477		717.649	2055.79	1689.39		1373.42	3125.56	3564.41	1884.25	3126.93		3201.9		2305.88	3754.46	987.279	1942.83	1665.99		1198.34		1261.01		999.419	1513.65	1426.21	1162.11	3062.06	900.132		3045.19	1368.48	4881.05		2855.53		1520.18	2098.05	399.666	1840
2-Deoxycytidine	188347		135865	283754		212714	43434.6	35864.8	58543		20337.5	268212	42739.4		129212	423612	203963	50373.1	247909		292948		251582	248976	30652.2	54666	21129.5		16790.7		22552.5		47583.3	38650.5	198038	31008.8	170684	24719.5		147920	163599	225053		4995.96		27582.5	223520	43846.6	103072
2-deoxyguanosine	46944		33985.9	283866		198283	30233.7	25860.6	36316.1		12329.3	61980.8	40529.9		84309.1	186889	169808	25543.3	162760		242587		98161.7	205843	23522.4	37762.4	25419.8		25144.6		13529.3		27321.5	35449.3	59968.2	23416.7	168925	23922.2		40312.3	135237	219815		27836.9		20813	82837.8	36674.8	96380.5
2-Deoxyuridine	358.512		68.8482	84.0411		1410.18	79.8079	148.285	88.1989		125.717	487.428	1197.88		216.788	162.318	129.019	1359.72	474.042		416.5		670.007	88.6211	944.455	76.6214	190.742		2067.38		89.0883		156.871	49.9615	477.734	71.214	88.5656	99.6918		42.1709	59.6876	228.139		10.6355		172.746	722.903	1029.41	79.606
2-Furoic acid	902.253		650.559	51.1477		819.845	666.145	621.93	1457.67		803.905	699.384	649.832		504.673	399.901	260.211	97.9159	94.8042		202.254		461.523	852.645	108.846	511.29	210.314		190.378		305.034		44.1199	399.387	236.815	973.203	73.3703	377.485		176.284	638.952	46.8379		201.755		461.481	1081.07	623.485	367.147
2-Hydroxybenzoic acid	35365.7		41222.5	53277.7		45996	42312.8	36867.5	48943.4		44508.9	36823.1	52315		55094.3	64840.5	51223.3	54785.2	57304.7		69721.2		35017.6	53093	64059.7	48915.1	53356.6		53346.2		63581.1		71987.1	65558.4	35543.8	44847.7	36700.7	42364.9		48843	46824.1	87140.8		61052.8		68808.7	35517.2	38063.3	44719.1
2-hydroxybutyric acid	0		888.729	1600.54		2777.89	1631.14	33594.9	1775.05		2482.11	2462.15	4122.5		9778.45	4990.36	67887.4	1488.9	2200.38		4450.94		2967.71	1689.88	1475.68	4136.84	597.756		948.336		5735.33		1713.99	15252.2	1656.48	200.263	8479.09	685.95		8869.35	25001.4	2404.02		3738.02		10945.3	0		13341.4
2-Hydroxyglutarate	188344		137072	231870		315618	140570	115842	39878.1		110202	159455	107251		195158	592720	353584	158255	268489		726994		145777	450532	164981	170099	162956		234493		127247		120686	122007	150311	126885	365507	170823		241493	182190	225039		162457		182298	189154	48533.8	284824
2-Hydroxyphenylacetic acid/3-Hydroxyphenylacetic acid	9163.82		9460.49	9735.72		12756.6	3350.99	11095.5	13969.9		6234.77	12239	11225.2		9069.9	8647.93	12444.5	8502.53	10462.9		8313.12		13054.7	12137.6	15328.5	11118.7	7748.72		12500.2		19194.9		16943	17130.5	13272.3	10545.2	14767.6	13601.9		12555	7541.62	20572.6		11294		12694.7	14656.8	16355.3	11995.5
2-Ketobutyric acid	0		1428.03	882.975		3008.69	348.793	2272.34	4488.34		1502.56	562.127	837.186		962.518	377.047	763.613	1336.98	1030		1941.24		812.991	629.554	1443.75	1625.37	499.304		875.378		1332.46		2609.49	2619.23	1345.08	775.528	2249.64	2375.99		861.836	1757.21	1498.97		1498.63		1275.12	0	1531.48	798.852
2-Methylglutaric acid	345127		423036	619217		622219	1.17247e+06	315100	186752		807525	508185	616239		277685	909894	795026	209576	938747		895735		576471	728662	1.49793e+06	1.21185e+06	1.11899e+06		1.70459e+06		303656		246039	619958	465688	132609	722776	138630		398428	486622	645341		221651		1.20309e+06	494782	178152	349076
2-Phenylglycinol	141.734		23.6699	70.5349		63.4672	527.807	72.794	77.2162		178.632	152.261	46.2658		25.587	23.0997	55.9311	133.516	87.6336		92.3543		92.1418	39.5688	437.711	164.054	60.1848		55.1585		73.307		45.1437	13.7392	69.4251	46.8115	83.8002	60.4021		39.5975	51.3751	83.2518		33.0312		8.8365	82.0063	98.9859	21.6745
2-Pyrrolidinone	220798		5951.15	7627.06		7138.38	5726.82	5718.59	6446.58		2623.88	235186	6458.6		5774.45	5979.81	5587.96	7605.69	7051.22		5686.39		309066	4770.39	6053.98	5619.35	3278.2		5175.04		4704.33		5613.14	5046.78	270860	5717.89	6448.21	7431.27		4386.92	7638.51	7877.6		6812.48		3468.51	240586	6385.87	5287.16
3-Aminobutyric acid	9144.3		51734.4	10247.4		17003.1	46832.5	28187.2	7667.58		34032.3	10212.7	25240		3601.25	3075.25	31566.4	36750.7	10779.8		4136.27		10229.6	16805.3	30380.2	40609.1	42026.5		52464.4		13396.1		25181.8	31053.3	10792.5	31777.9	13871.3	29348.5		61632.2	3529.92	8536.81		42255.6		34472.6	10409.7	10775.3	2938.84
3-Hexenedioic acid	34156.7		28123.6	26730.3		27979.2	43602.4	38434.5	22229.3		82547.8	21858.9	27438.2		61257.9	36939.2	44805.8	40102.5	26266.5		26105.1		15314.3	37007.4	36779.6	59782.9	57384.6		34737.1		56385.9		75166.1	30323.5	23077.4	42554.3	44572.5	42058.2		34852.4	39763.6	32621.9		20379.5		47816.9	17829.6	26522.1	41686.5
3-hydroxyanthranilic acid	65.7537		161.391	82.4821		92.9787	87.0043	310.449	37.7918		324.64	83.0809	35.8299		15.4778	68.3117	209.045	52.7406	106.965		107.714		28.7717	56.5286	72.6675	139.923	146.748		144.981		13.4662		218.239	218.473	68.5039	111.67	96.7796	105.855		57.2613	83.4965	78.7262		88.0519		10.4743	125.215	258.687	86.2987
3-hydroxybutyric acid	440.398		686.71	661.763		1691.97	1642.12	775.848	728.121		355.402	100.656	813.692		658.607	476.76	201.688	63.3117	567.46		1048.52		929.812	1234.05	259.648	132.616	497.203		1032.45		109.992		600.182	235.195	2406.72	171.781	853.757	444.488		378.692	580.869	585.334		202.836		159.872	976.722	247.967	264.6
3-Hydroxyisovaleric acid	7696.27		1681.44	1815.71		1212.98	368.965	1419.04	873.291		1538.37	10034.1	2012.68		1593.74	1859.69	1813.37	1679.37	390.755		1547.02		12411.3	2053.08	1170.11	1990.68	2280.3		1877.37		340.549		1910.24	1904.67	7962.34	1732.06	2060	2064.19		1686.79	1285.21	2360.48		1201.96		1106.82	9666.45	1105.09	1348.23
3-hydroxykynurenine	44106.3		5307.22	11360.3		9152.53	9435.23	22074.8	13526.9		13695.4	64463.4	15262.6		15806	13428.3	9571.07	17866.3	16793.4		9630.24		72946.2	16531.2	18425.5	11227.9	10739		9997.67		20637.2		14412.3	8017.36	44686.2	9580.74	13145.2	16736.6		10766.5	10852.5	15630.5		11453		15500.5	56969.6	18906.8	17455.5
3-Indolepropionic acid	33.9567		48.9768	85.4233		74.1801	77.9765	29.353	118.042		28.4724	9.22141	112.79		160.729	187.652	45.2113	86.7834	421.319		17.6438		73.2943	92.6689	114.327	55.3665	17.2252		169.688		46.7768		40.4624	72.5798	59.1195	283.266	47.4616	74.3992		110.248	127.437	116.981		85.7801		29.7819	104.482	32.8544	70.0761
3-Methyl-2-oxovaleric acid	6.89176e+06		234744	1.79311e+06		1.4308e+06	359084	2.21172e+06	990148		261795	7.16965e+06	1.08293e+06		1.5918e+06	2.63311e+06	1.80004e+06	351407	2.87808e+06		2.99653e+06		7.74973e+06	1.57364e+06	374428	485776	270999		560772		928260		2.2376e+06	1.01838e+06	7.76925e+06	337294	1.79412e+06	325745		330016	2.55942e+06	2.2398e+06		407201		290628	7.19208e+06	933024	1.35026e+06
3-Methyladipic acid	1521.77		2561.59	127.625		809.87	513.886	251.509	3673.96		1855.74	48.4621	121.298		318.306	2291.76	1380.66	499.679	286.777		162.43		365.998	180.355	166.753	3156.25	3216.52		1017.06		715.349		552.072	454.442	189.628	3092.43	83.3344	1529.76		1576.83	849.366	641.374		670.964		229.949	244.19	354.587	83.8605
3-Nitrotyrosine	974.329		489.847	802.596		154.579	1754.85	205.277	42.7001			705.237	591.865		250.957	795.751	689.147	1263.77	339.364		1595.06		896.089	674.238	437.632	1163.64	943.372		221313		109.309		667.234	142.329		841.898	348.086	340.872		2048.93	445.022	388.767		349.042		879.955	1407.38	428.757	135.044
3-Phenyllactic acid	1699.8		123.935	633.8		99.0598	50.2048	443.904	163.455		696.165	633.965	490.157		313.882	207.572	104.355	56.3496	95.0618		210.067		1339.11	439.214	59.3433	308.451	1196.27		99.633		264.929		1979.54	1008.15	1737.32	261.282	302.011	592.747		91.5623	123.66	1394.84		392.566		260.141	1415.62	683.374	548.6
3-Phosphoglyceric acid	0		2289	8882.49		6015.5	1344.92	2765.64	8121.11		447.642	2063.63	3862.79		3525.11	8507.94	13289	5930.62	19267.5		14654		3873.48	6133.84	1841.59	1993.02	2748.25		968.473		1221.43		14982.7	1294.98	3126.44	3029.49	6162.72	282.351		3131.07	6434.03	9193.38		503.993		1340.15	0	10133.9	2226.46
4-Aminobutyric acid	137721		185432	377957		372715	776829	313529	393522		455468	117370	479464		152229	406277	380747	162903	356327		341082		125887	299877	780077	670988	686494		684825		214959		249994	493775	102315	95924.2	297031	99527.4		157038	225282	275540		169637		530801	108966	320468	111034
4-Aminophenol	725.999		582.134	431.632		269.397	781.755	613.238	518.604		206.084	679.552	548.687		378.942	198.645	348.767	1089.58	490.935		306.958		366.217	538.484	427.399		826.44		1038.57				444.468	356.097	321.971	418.551	320.475	511.12		1867.45	2200.85	314.838		359.388		351.47	409.003	666.917	457.321
4-Ethylbenzioc acid	43083.9		31932.7	34911.1		18649.8	53683.8	42072.8	42777.1		32959.8	65391.2	27820.8		37181.5	29218.2	16641.5	46866.5	30417.7		34129.1		79108.1	20474.4	42635.7	24829.3	21622.1		70662.7		37938.5		42567.6	42680.2	66397	41061.4	32357.4	41500		39847.1	24520.1	34591.9		66355.7		43284.5	73702.5	38329.8	26419
4-Hydroxy-3-methylbenzoic acid	257.147		91.7772	310.423		856.3	89.3166	946.48	298.587		345.366	174.576	510.431		409.318	290.777	215.92	135.289	282.525		953.761		560.899	665.935	501.77	360.362	726.643		418.175		237.225		361.271	284.763	443.84	977.796	308.437	398.404		341.729	409.66	2465.55		130.43		262.204	324.427	78.9511	1754.38
4-Hydroxybenzaldehyde	7829.68		6023.21	10942.3		9890.32	9396.95	15466.4	13259.1		11195.8	5933.16	11317.8		11692	7863.73	11630.6	13678.2	10326		12687.4		7734.97	12915.5	9499.88	3829.8	2292.39		7989.78		11647		10412.1	10123	6960.24	8854.17	7872.96	9945.52		10617.3	13884.6	16717.6		7501.08		9448.88	6515.35	10476.2	15531.1
4-Hydroxybenzoic acid	0		1138.34	4841.51		347.455	1139.88	709.128	302.192		286.528	2943.88	4507.52		211.614	918.82	460.453	5035.39	327.872		333.924		838.935	213.025	306.85	2233.82	5288.62		5033.81		3340.74		4870.45	6895.72	2091.08	481.762	1361.87	1446.45		434.108	893.164	9477.67		1267.32		2390.37	0	2423.89	409.291
4-Hydroxyphenylpyruvic acid	0		1611.45	2035.94		3938.81	661.463	689.621	1669.11		1938.84	1109.18	1425.62		2417.89	2627.99	2637.83	7162.52	1854.4		1411.35		4394.78	1122.73	4131.85	1986.2	3255.62		7116.95		1285.27		3196.36	2900.22	2752.15	660.885	3557.84	5575.14		1231.4	2284.38	1981.04		12410.9		2562.94	0	2080.05	699.285
4-Imidazoleacetic acid	86025.2		128267	18827.6		8891.99	1.2599e+06	17142.1	4757.27		190718	102239	12041		7381.15	5274.41	9337.44	61081.4	10762.5		5080.05		183995	11661.2	309055	229853	283363		9.87287e+06		7482.07		9137.56	7235.19	134825	73874.8	10636.7	107084		426382	12048.7	28544.8		2.42479e+06		362860	159363	11515.7	8143.56
4-Methoxyphenylacetic acid	36.0916		92.521	237.008		232.21	109.73	61.8003	12.9203		1.3595	3.20817	94.5214		45.8615	30.0114	88.9188		97.2055		4.87202		53.6664		1.81605	90.3485	150.866		62.3906		53.4648		275.118	13.4348	10.1851	88.7403	70.6023	69.913		127.747	65.939	41.3462		9.45763		4.30127	52.7951	576.012	40.9211
4-Pyridoxic acid	0		2023.35	606.887		3113.03	4791.52	2523.12	3400.5		1160.16	1023.83	3241.85		3511.14	2333.4	7485.25		4559.98		2117.29		1496.62	4929.45	1206.14	4133.63	4681.84		1683.06		3318.73		2185.53	7788.82	3394.89	2389.02	2434.17	1677.33		650.092	2948.47	821.072		4292.78		630.744	296.456	853.914	793.121
5-Aminolevulinic acid	409323		376856	422196		480825	853347	352501	567423		451755	409678	310600		86049.8	467383	423798	439438	447140		420072		197076	388083	499304	794151	563996		769013		47068		219789	280765	194771	343901	262150	100995		329822	101938	120604		255406		92424.8	155440	269034	87547.3
5-Hydroxytryptophan	1998.62		243.981			250.576	2649	375.101	395.767		4793.01	1255.55	707.922		257.746		794.671	1271.92			244.822		1848.47		3746.62	11983.5	2052.43		5578.25		1463.15		934.242	269.493	1407.99	1132.06	1364.06			438.755				152.759		3554.19	1092.59	652.134
5-Methylcytidine	5603.44		3080.18	3696.91		3299.51	2290.41	2024.58	2520.61		1191.4	7473.87	2420.38		2510.95	4760.93	4516.71	2721.41	4646.92		4538.08		7692.63	3923.03	2256.65	1768.31	1701.71		2851.09		1644.47		1042.42	1774.39	6350.93	2213.81	2588.17	2660.14		3143.29	2667.13	4382.58		2900.26		1846.07	6779.32	2196.33	1606.9
6-Hydroxynicotinic acid	5176.66		8024.08	8719.85		3952.97	3278.54	6222.82	4672.55		6949.58	5204.63	4367.95		2236.68	3734.41	8339.12	4308.67	4091.16		4033.62		4624.45	3981.44	4138.87	5232.26	3332.6		11314.9		2454.24		3068.03	6362.74	6016.27	6676.94	4844.13	3144.94		5284.25	3813.02	7833.81		7148.37		5146.85	4304.65	5149.36	1718.88
6-Methyl-DL-Tryptophan	112.236		357.439	8065.31		374.354	432.507	835.722	3898.2		498.062	467.374	435.579		4304.83	878.992	7553.17	230.401	684.694		5768.8		431.304	6268.13	1902.71	667.433	149.169		244.631		452.7		1720.09	127.762	2798.48	168.222	7806.61	267.338		509.077	217.083	389.764		431.126		2083.92	257.069	533.301	2244.05
6-Phosphogluconic acid			601.955				316.52		1472.26		235.989	1010.17	1242.13		1075.6			457.887							789.897	278.382	351.763		294.083		1108.99					306.201		411.329		424.699				392.921		437.785
9-Octadecynoic acid	292183		261130	288629		511671	193807	237084	341708		550213	661053	911236		706377	522555	605417	483312	495434		409176		492937	618192	453610	353002	291942		353670		478394		502538	390230	407590	456043	590761	244478		268487	280486	313243		306758		341238	435948	466128	259713
Acetamide	0		450710	241435		345467	76221.2	121195	260096		116240	834485			48589.4	679449	156502	1.45937e+06	283522		247223			294044	145003	354619	323313		122029		112730		109250		489700	313317	203489	189639		246016	208664			237873		174029	519037	227877	99165.6
Acetoacetate	0		1199.39			2223.67		1402.15	676.164			1984.52					1636.24	1774.81			2453.91		1584.34	1912.24							1535.11		872.213	1528.63		1761.65		1416.07										582.529	742.251
Acetohydroxamic acid	2521.26		14637.6	5480.79		6503.07	5256.16	8310.75	4723.58		8571.73	2987.1	8289.76		2076.75	6750.68	5058.35	8188.01	6793.59		7306.27		2876.69	4884.08	6564.41	5916.21	4292.66		5070.53		3961.31		5140.06	7568.2	1798.91	8090.24	5144.53	5233.98		11294.3	4371.24	4737.3		11431		3822.15	2188.79	3245.36	3244.35
Acetylcarnitine	903173		2.37381e+06	3.32233e+06		1.78572e+06	873939	1.10819e+06	2.65176e+06		1.35024e+06	1.16739e+06	2.02625e+06		1.14863e+06	1.89339e+06	2.02566e+06	1.83449e+06	2.53643e+06		1.28536e+06		1.23741e+06	1.67943e+06	1.51904e+06	923800	1.44442e+06		939223		1.13859e+06		743568	1.94667e+06	1.04207e+06	1.62509e+06	1.60828e+06	1.38529e+06		1.79174e+06	1.63893e+06	2.30057e+06		6.04936e+06		1.28521e+06	1.37619e+06	2.84751e+06	874099
Acetylcholine	182617		1092.4	17274.4		11263.3	6053.34	46598.7	17571		27942.8	207526	13337.1		116254	7432.66	150547	9421.82	10416.8		5740.47		478410	66517	27603.5	1911.42	5118.42		2542.99		135313		294770	13653.9	412510	9960.15	238326	132345		7321.23	165416	146403		6152.27		121799	432376	542384	59882.5
Acetyl-CoA	286.969		2521.31	1533.06		1436.67	2433.79	180.748	3241.33		2226.91	315.35	1895.41		137.86	1560.93	603.025	2163.04	1450.63		1083.63		1015.55	584.029	1982.7	3218.54	126.876		2364.97		339.353		406.6	1030.94	715.309	146.269	971.527	5008.38		5529.2	209.867	122.157		2625.45		1946.72	710.721	3133.98	355.408
Acetylcysteine	0		106.76	3589.14		233.219	69.9014	3031.59	4160.81		1565.93	197.267	3690.87		2337.65	2032.71	1555.57	292.232	3037.9		4035.66		2587.6	3547.91	2587.27	123.696	82.4891		123.932		2244		397.121	1257.69	249.121	316.73	307.579	3835.09		367.514	5086.82	162.273		178.086		1980.13	146.902	4822.05	238.495
Acetylglucosamine	1091.64		1004.11	480.522		2001.88	53.4145	777.753	7845.2		888.385	1075.53	560.381		154.005	438.051	918.38	1522.02	244.777		286.021		687.357	1023.13	266.888	64.4501	715.504		153.669		124.78		613.244	493.014	1221.49	83.4452	1058.7	766.487		286.286	330.609	705.413		684.98		741.342	605.828	9498.85	247.611
Acetylglycine	148.307		167.532	83.3601		74.6535	59.7874	154.041	71.5095		66.4912	215.225	13.9686		19.1155	101.393	65.6179	124.735	107.967		32.0034		49.4101	123.648	21.7963	56.1564	26.5347		137.443		151.261		70.3325	48.4128	116.838	26.9955	212.446	501.335		172.102	130.589			143.938		118.486	160.305	129.01	50.0301
Acetyl-L-glutamine	26186.5		33554.9	75760.9		72825.6	14019.8	47693.8	57164		13246.3	29778.4	32876.5		21902.4	82440.5	56198.5	27306.6	70496.9		70333.9		34237.8	70874.6	18696.1	15801.6	15559.6		14412.4		15535.2		24220.4	34673.9	24661.4	19944.4	61335.4	14793.5		27545.6	47675.8	56108.1		30163.3		11217.5	32797.7	47577.3	33754.6
Acetylornithine	134634		69131.5	234084		172907	73013.5	211472	138873		1.15265e+06	84993	269494		535836	220880	268894	47788.9	219322		173260		79038.7	198652	129151	65531.8	80877.9		46963		1.24297e+06		1.00236e+06	411800	72843.8	85297.7	215714	34227.6		91081.3	133612	188043		68386		88411.5	69220.9	179892	31792
Aconitic acid	49648		39516.6	213241		116817	116098	32008.8	64761		28266.3	109883	155269		121961	177535	219277	86529.4	298646		208715		199068	157361	58092.2	191099	79693		217949		87336		47826.3	178593	108646	44168	209138	46705.9		93433.8	140633	245649		94087.8		57383.8	124857	80275.4	61215
Adenine	3420.77		1869.55	3106.57		2647.42	1912.94	2478.35	4373.9		2452.04	3368.93	986.078		2663.74	2632.7	2125.55	3273.74	1624.93		1782.95		4184.9	2309.78	2140.72	4196.95	4018.69		3354.41		1355.19		2738.48	2403.63	3387.16	4642.85	3760	3140.14		1525.79	3313.34	3069.27		2825.8		1476.23	3790.35	4063.79	724.852
Adenosine	23773.4		8755.07	9159.03		9697.51	3021.2	37854.1	135237		4102.76	24095.6	18225.2		99492.9	5526.27	9928.72	5889.07	12889		5563.45		34528.3	13121.1	4361.6	2760.5	3974.84		5472.27		20074.1		23404.9	13493.3	39350.5	5716.36	11405.1	261256		4687.16	24391	29675.2		4757.21		21122.6	32842.6	210257	450121
Adenosyl-L-homocysteine	142520		61315.3	341211		331526	18643	266995	283885		29910.9	176125	385133		203712	587529	417168	170094	428486		443287		140937	423505	75143.1	44800	3425.52		11179.3		108867		301368	395443	112509	77227	293126	79556.7		110531	357946	326696		72000.7		58210	149695	164909	242519
Adenylosuccinate	2475.13		46.1463	99.879		120.368	29.3092	8534.96	16957.1		400.659	183.446	88.7319		52.6486	60.3615	74.1739	369.726	1173.56		99.686		144.427	213.722	81.2555	112.914	767.774		71.2703		102.47		5674.08	163.525	93.9175	4331.34	110.521	129.329		45.3941	346.732	62.1849		56.6712		48.16	450.362	33810.6	191.293
Adipic acid	50094.8		10977.5	70282.5		64334.1	17958.4	40087.5	12849.6		21888.4	52958	24692		43909.8	78548.7	91581.5	15279.3	94250.9		94258.4		43416	69070.4	46604.3	60596.9	21669.3		23275		25929.3		32809.3	18816.7	36240.1	15461	83657.3	18596		26838	51001.3	68435.1		10155.3		12532.2	43426.3	13719.9	44935.1
Adonitol	14227.6		17360.7	32712.9		22490.8	24269.4	132241	200171		35812.9	11713.6	32504.2		98150.7	55063.3	47019.6	22744.6	33461.1		35289.5		15621.8	70931.5	30616.3	28336.7	27262.8		26768.5		19431.3		150294	29704.4	16526.5	20684.8	33199.7	26258.9		22484.2	62794.4	32454.2		17878.5		22906.4	10734	222508	38949.7
ADP	471083		974545	1.62224e+06		941401	218850	864126	775061		547944	427474	1.73176e+06		385702	1.28921e+06	1.53046e+06	750859	1.51643e+06		1.35853e+06		527623	1.11764e+06	1.0088e+06	634637	486269		153419		903598		568698	1.51193e+06	405933	605065	1.028e+06	530889		879093	888810	1.2114e+06		679708		836334	602078	784240	694213
ADP ribose	5282.71		3793.54	16586		12118.8	3187.33	3971.95	2507.78		8408.8	17791.6	17737.3		3935.28	10737.6	27144.8	1305.26	16853.4		27961		9303.02	9691.02	10197.4	2139.22	18379		1782.78		9687.7		1754.15	17932.3	15089.9	747.342	24253.9	897.235		3082.8	12507.4	25765.7		2437.8		14908.8	18592.7	952.416	15893.1
Agmatine	6960.6		1233.64	2372.17		1677.31	3075.86	1764.41	1782.24		1389.71	8676.76	2515.9		635.568	2670.41	2721.97	2037.01	4239.74		2902.97		8636.67	2630.53	1147.56	784.658	1352.36		6972.92		3472.16		2612.41	2671.26	11014.4	1066.47	2594	1804.9		2112.56	3824.7	3780.71		1254.25		2545.91	11899.2	1448.86	1256.1
Alanine	1.58439e+06		343602	1.26894e+06		973156	1.13533e+06	676866	616967		431187	1.62769e+06	573732		281658	1.40849e+06	604766	244027	1.27463e+06		1.24897e+06		539419	529111	387353	835730	583756		938954		127273		472035	601775	520552	191599	298574	29874.1		338712	232622	262880		295728		133751	516031	196915	269033
Allopurinol	140.894		137.925	74.5774		139.884	185.684	217.758	189.101		440.424	390.284	27.752		165.22	460.804	1101.93	141.829	536.681		341.498		105.357	217.752	213.449	285.877	218.738		667.575		255.799		219.199	173.576	607.531	584.446	456.474	95.0941		369.661	77.1894	189.519		15.2155		169.472	88.6141	247.791	110.074
Amiloride	794.931		227.865	263.486		265.266	203.179	446.664	57.5455		845.468	585.809	320.092		299.272	731.69	2334.58	1438.44	1004.59		436.139		872.82	201.324	1274.93	1097.55	253.292		1204.12		500.396		279.42	563.729	1472	305.308	885.814	365.845		47.3316	768.106	330.757		830.186		594.251	1121.58	1533.11	674.875
Amino valerate	14954.1		31547.2	24607.1		22965	19099.2	24595.2	36414.6		12647.7	20168.9	19056.9		12335.6	35959.2	17717.4	26411.1	30288.1		31651.6		14516.9	21059.1	12225.5	16980.7	15291.1		5244.91		19699.5		19860.5	17384.1	13054.8	11869.6	16702.2	12080.4		38620.3	15377.5	19088.8		32615.1		11334.9	13861.8	13920.6	11995.8
AMP	584466		184017	720637		350988	3.0019e+06	967475	1.60247e+07		317098	758799	1.12611e+06		156780	461835	541333	730459	612079		526582		838210	437334	826257	1.97966e+06	319229		4.00068e+06		280718		754232	1.02106e+06	661418	557264	365516	726930		225999	247838	378115		138843		623170	650849	1.11777e+07	290112
Anthranilic acid	1456.32		228.499	299.11		690.741	271.491		996.932		998.025	276.635	156.146		137.516	1870.17		348.12	107.487		663.672		872.53	2338.35	1532.85	1600.13	156.574		2381.64		167.217		623.066	391.677	2288.21	245.471	307.942	2105.1		1721.11	332.414	1058.04		1080.91		748.451	668.877	1533.29	62.1474
Arginine	1.8243e+07		126831	3.18549e+06		3.05402e+06	53130.5	4.02601e+06	2.59082e+06		131935	1.82911e+07	825395		1.97637e+06	3.54072e+06	3.41202e+06	78473.4	3.81632e+06		4.06464e+06		1.6124e+07	3.71119e+06	46135.1	64683.7	64174.3		75647.9		658823		4.07517e+06	871185	1.43675e+07	86749.2	3.85818e+06	58346.7		62666.7	2.90258e+06	2.52193e+06		63328.3		72600.1	1.49115e+07	1.54407e+06	1.1749e+06
Asparagine	90405		53890.9	45062.5		41531.5	238313	90983.6	33648.7		175095	97712.8	58459.5		17534.3	38862	44965.7	25413.3	48978.5		43235.7		101709	34587.1	258428	237638	287691		214938		17661.1		55815.2	59551.7	65326.9	17675.9	40344.5	14753.9		70871.6	15931.1	31916.6		29168.6		194818	91296.6	33738	23561.3
Aspartate	349982		638568	474729		487721	825027	573388	906380		557862	387932	455214		295828	511380	451568	1.00357e+06	457643		451194		421331	443590	572991	928581	789895		800699		277101		550675	455812	374381	887783	413923	711230		693005	342470	354096		512987		439398	416566	894021	314770
ATP	494980		1.60513e+06	889103		456556	92388.2	364756	56088.6		104300	416540	520445		138814	1.03421e+06	401745	446298	731559		614645		360844	558792	81020.2	66715.4	62937.3		75404.6		182166		338871	480573	355967	445566	408104	524904		1.19115e+06	400111	386786		1.20832e+06		78042	388100	67596.4	148054
Azelaic acid	13096.5		5660.15	10505.5		7648.92	26760.5	6153.95	9105.47		19465.7	18933.2	15112.8		5137.46	10048.6	9782.65	6549.6	22368		9344.3		11165.3	5907.96	22023.9	33427.4	49901.1		7167.36		8723.24		20254.4	18339.9	14891	6654.7	22123	4037.92		9958.77	3687.51	14642.5		28098.8		17750.5	13649.4	18054.5	2747.74
Benzoic acid	75848.2		71305.1	69093.7		37807.9	66750.3	72539.4	83262.9		78875.3	40357.3	63259.1		47566.5	95482.4	32905.9	75048.6	50078.3		42692.8		79505.4	62607.9	39347.5	63252.9	54437.4		321744		79840.5		36530.4	37174.1	42585.9	35169.3	30201.2	62994.6		70238.9	41166.6	57663.6		47995.3		51779.5	47481.2	77634	22014.8
Betaine	4.18998e+06		4.76583e+06	9.39195e+06		8.93854e+06	3.19444e+06	1.28302e+07	7.18044e+06		3.15256e+06	4.10139e+06	7.66713e+06		5.39331e+06	8.80171e+06	6.99064e+06	4.25907e+06	1.07027e+07		8.88633e+06		4.8431e+06	8.60606e+06	2.94143e+06	3.37688e+06	5.94651e+06		3.77378e+06		4.2233e+06		7.39995e+06	5.28624e+06	4.19014e+06	4.93448e+06	1.08783e+07	3.67041e+06		4.95079e+06	8.01915e+06	6.61361e+06		4.92856e+06		3.00718e+06	3.61469e+06	6.32287e+06	4.91433e+06
Biotin	0		606.163	4892.98		926.462	11720.9	474.026	2300.11		4099.44	2954.05	1762.74		3316.23	3550.95	1347.9	3084.28	2784.62		501.583		7316.65	9914.23	6904.66	1870.25	205.052		7138.63		2479.96		1232.68	5730.09	5351.18	3440.29	1202.85	3683.28		2900.38	2611.73	4219.32		5686.7		4110.19	5448.82	807.68	1451.02
Cadaverine	0		2585.43	6530.54		6951.71	5450.5	7847.18	4890.51		9697.07	1711.79	8720		3845.78	2424.94	7221.49	3005.5	7740.98		7015.55		634.887	5568.82	9187.83	7612.11	7613.25		2474.22		5548.86		6517.08	7835.3	330.816	3927.08	3846.27	1724.98		4328.02	4475.84	4639.75		6711.45		6004.32	368.505	4651.54	1681.89
Caffeine	48651.8		13646.2	177335		105469	107046	85936.7	79275.7		10394.2	26536.8	110606		149327	212197	115611	88682.3	232036		258448		52978.8	121198	76324.4	34896.1	1991.24		222479		56974.2		112230	77740.9	59266.7	71093.7	194503	84984.8		74049.4	151585	146964		66665.6		40282.8	53837.2	80642.5	140747
Capric acid	302665		206978	457616		332552	345302	345281	384632		257417	239562	323882		420039	585212	355728	475337	457188		599964		289058	415212	410792	434030	127118		540612		308639		361322	285721	263652	358419	554096	430005		357724	468931	472228		395262		373986	278186	406344	431757
Caprylic acid	1.0678e+06		889854	1.42433e+06		763712	1.40469e+06	1.30976e+06	1.16197e+06		910670	997826	953116		1.31025e+06	2.06477e+06	756524	1.97286e+06	1.29792e+06		1.34001e+06		902490	1.0807e+06	1.31718e+06	1.76688e+06	1.33438e+06		2.00637e+06		1.08925e+06		1.93618e+06	1.02898e+06	1.14156e+06	1.44296e+06	1.29665e+06	1.55067e+06		1.14058e+06	1.56053e+06	1.82596e+06		1.49859e+06		1.14973e+06	994859	1.11371e+06	959977
Carnitine	314161		5.2049e+06	7.7273e+06		6.40314e+06	5.51013e+06	5.18201e+06	5.28733e+06		4.18563e+06	740936	3.92461e+06		2.67669e+06	8.02991e+06	8.26442e+06	4.74914e+06	7.2712e+06		7.26466e+06		416813	6.26946e+06	5.38891e+06	7.48222e+06	4.67883e+06		5.82843e+06		2.64383e+06		4.17909e+06	4.70251e+06	422490	4.90541e+06	8.0851e+06	3.92489e+06		5.75169e+06	5.41433e+06	6.6851e+06		4.09758e+06		3.62837e+06	320705	5.39231e+06	2.18745e+06
Carnosine	3463.84		1701.36	4829.01		5366.98	2121.15	5174.25	3260.91		1481.28	2444.45	2919.2		2448.84	5824.98	5677.78	1673.08	5113.78		6471.08		3102.23	4990.14	1350.89	2148.54	1661.75		1762.67		2297.82		2722.35	3438.19	4585.2	985.667	5735.35	1441.72		1278.09	4045.89	5427.91		1774.72		1859.82	4775.17	3818.51	2489.67
Cellobiose	1.03838e+06		2096	3311.13		3153.97	1099.63	3053.42	2950.5		2479.89	1.15796e+06	18521		3561.26	1909.97	2550.82	3047.94	577.501		1941.79		1.16029e+06	3657.53	1471.27	1285.79	1533.29		1117.24		2249.28		5253.04	1488.32	1.22876e+06	2862.81	1317.35	11749.3		1170.94	3407.42	5355.42		2251.9		4959.91	1.18531e+06	4857.26	2509.47
cGMP	227.981		41.1994	55.6845		845.539	3.51356	258.905	99.5085		120.492	414.097	695.841		77.4683	227.916	83.3259	105.795	74.0602		30.9103		89.233	185.764	36.3284	343.673	102.828		27.5116		78.6768		30.1872	39.1396	72.1873	277.137	1170.49	49.6972		444.58	95.2173	556.016		206.738		12.1776	69.6967	84.643	133.582
Choline	0		58996	412869		21642.5	147975	15537.4	203910		39535.2	21071.5	18460.6		94028.5	159510	24853.8	12870.9	16273.4		36721.9		7993.38	13747.8	12663.7	21716.8	16697		77223.8		72705.7		39170.6	21429	5724.71	29271.3	251464	6277.33		110400	122985	162229		508302		82852.1	16253.2	16791.9	149261
Citraconic acid	405884		222695	230741		488197	227729	241806	252265		67202.2	475177	240734		134105	361630	294245	149670	264423		254640		548831	389480	178855	287379	132708		78373.9		125196		220840	282476	515371	164650	304970	157895		144647	196188	308503		87249		102125	578878	219626	155759
Citrate	1.19644e+06		271770	255315		113077	570688	163573	91902.4		580810	504575	102843		535112	237667	1.72404e+06	983199	776408		809528		454542	602072	263262	2.48845e+06	381371		502344		35592.6		49151.6	360248	310641	52729.7	313831	629802		62988.3	927003	1.48776e+06		48928.9		221951	812856	54746	240850
Citrulline	4.35664e+06		562589	3.00773e+06		3.25343e+06	1965.7	3.40429e+06	1.73269e+06		240924	4.1941e+06	2.24536e+06		606830	1.83585e+06	2.70435e+06	618705	3.75373e+06		3.19926e+06		3.96476e+06	4.43974e+06	454192	111117	186950		1399.21		372030		1.77397e+06	2.01912e+06	3.47203e+06	349068	3.01323e+06	260859		700565	1.7705e+06	2.21295e+06		378487		160183	3.36348e+06	2.67641e+06	1.45657e+06
Creatine	1.48066e+07		1.18191e+07	1.50173e+07		1.78621e+07	3.02504e+07	1.40386e+07	3.15523e+07		1.28922e+07	1.57573e+07	1.41214e+07		3.93327e+06	2.0717e+07	1.66135e+07	2.4632e+07	1.51556e+07		2.05844e+07		5.25179e+06	1.33654e+07	1.49772e+07	2.62522e+07	1.546e+07		2.91134e+07		1.88659e+06		9.18839e+06	1.30503e+07	4.96912e+06	1.89431e+07	7.12229e+06	2.57785e+06		1.19506e+07	2.67516e+06	2.52388e+06		6.11495e+06		1.64853e+06	5.62538e+06	1.40808e+07	2.85707e+06
Creatinine	41794.8		6028.97	14743.9		10471.1	1502.76	35584.7	4116.84		10125.4	39659.3	5645.6		99405.2	13264.5	30118.1	3620.65	16433.9		15872.6		71638.8	27521.2	6136.04	5185.53	16839.3		1874.66		24222.1		28457.6	10132.5	109767	6932.59	46728.1	14810.1		1993.68	56220.5	82834.1		3047.11		14475.1	112689	11976.5	153652
Cystamine	42.5885		9.65899	10.6483		86.0583	72.4977	101.089	8.48264		114.705	93.581	26.0872		32.8114	49.5098	93.163	31.0809	18.4853		165.406		61.9489	25.9033	21.9359	110.061	195.579		16.1563		53.6341		39.1275	2.0031	0.523908	36.4451	175.33	43.7678		33.5449	67.249	103.436		119.081		10.6937	46.7041	148.291	9.55506
Cysteine	2024.71		84.8066	727.467		114.596	119.364	515.189	677.805		920.092	177.683	458.802		795.99	3223.31		389.904	448.815		1872.91		2319.16		304.409	543.436	77.972		873.052				113.466	389.596	6736.15	821.034	161.586	302.652		226.925		120.098		165.971		331.25	1994.83	494.707	260.928
Cystine	1423.74		23.6919	47.9831		160.458	111.378	79.065	46.7165		103.591	51.2893	151.879		881.924	448.91	252.374	28.4432	87.3175		147.004		76.2766	29.7152	72.1792	8.76371	34.5273		15.8626		1073.65		1240.42	1135.22	228.214	109.805	58.2933	52.5403		183.477	339.237	152.398		124.505		100.688	163.506	164.22	26.3241
Cytidine	125141		216753	326732		332937	129658	109065	218278		82013.4	151023	145231		155506	369157	368134	176388	310020		418181		210386	377505	142970	155034	76459.2		139468		65789.3		62936.8	170991	173409	149069	330346	121400		226527	253349	367335		176744		94756.5	240648	202555	226962
Cytosine	661190		268704	774355		595682	71606.6	89208.9	106721		46648.5	616605	102427		395586	821557	568512	110638	545993		617165		663362	629793	64710.2	125071	49110.2		12119.2		74325.7		104333	83968.9	585045	68176	535432	69099.4		300995	478282	635859		7457.18		65082.2	680893	80403.1	308470
DCDP	375.308		32406.9	3552.05		911.588	657.965	1172.06	170.102		354.041	433.606	206.407		383.451	624.788	241.338	21870.4	916.089		553.984		75.6245	846.778	1090.67	627.671	510.944		557.68		136.283		478.21	355.358	186.453	30008.8	342.785	20341.5		18510.2	338.7	208.945		32986.6		752.837	96.9302	1128.75	91.686
DCTP	1271.74		1348.44	3831.99		2254.53	115.08	2309.47	48.4642		218	1428.4	2244.93		738.41	4724.97	1217.06	56.033	1655.53		2483.73		1603.89	4050.18	212.967	123.393	105.191		96.6106		1166.99		1698.59	831.398	131.944	257.366	770.305	1912.77		740.836	1792.86	1033.3		368.106		60.4931	57.3061	217.136	346.133
Decanoylcarnitine	490.668		256.859	276.673		2626.96	262.381	96.5432	61.2115		84.6293	891.024	2056.29		77.9347	3244.24	366.34	248.278	2263.64		3238.63		40.6305	211.665	92.9078	81.5422	44.3951		84.9427		2226.96		121.31	151.347	790.126	44.912	1515.29	74.1359		110.725	154.774	88.9098		85.4271		916.443	348.153	83.7298	102.047
D-Galacturonic acid	149.289		251.45	588.832		76.5827	295.194	196.175	198.194		247.477	302.397	3345.18		1451.8	383.222	120.254	307.624	3142.37		169.576		606.904	94.294	412.277	508.699	359.676		360.053		1098.29		175.123	1980.15	276.751	925.547	344.364	5383.91		2517.61	512.213	1083.05		462.872		217.857	194.19	1605.98	227.22
Dihydrofolic acid	5229.72		1182.75	584.407		1351.36	2771.81	2037.18	1218.54		2471.25	5460.85	1051.74		1860.31	1858.22	1382.29	1662.8	1119.77		1354.76		3390.56	1746.64	2039.7	1527.1	1226.15		1390		1829.85		1690.21	1022.86	5649.74	593.751	2182.66	1155.37		1503.92	1547.92	1943.1		1168.86		1646.32	3506.57	1914.69	1358.26
Dihydroxyacetone	185004		124688	187301		212769	158612	153827	180804		98383.9	222502	174903		177790	167279	206988	122592	282637		170309		189035	201023	126504	147637	193767		201549		149272		160318	180618	187483	157948	175071	165683		147150	165083	158244		142715		171148	187363	177422	169918
Dimethylarginine	103.723		15.2228	72.349		47.2374	39.7138	101.975	411.983		247.504	99.4579	29.9257		5.41048	70.7953	322.716	190.94	21.016		54.4344		64.0865	141.796	120.549	32.509	29.4686		98.539		30.4362		79.4686	36.2247	62.5249	77.9823	71.0958	38.9137		228.412	31.5264	79.8506		243.575		154.448	155.515	28.4601	29.9825
D-Mannitol	1.29517e+06		3.51504e+06	23209.3		1.47892e+06	2.45658e+06	18674.3	1.18796e+06		1.99461e+06	1.41306e+06	1.31293e+06		47356.8	2.05096e+06	21785.5	3.72665e+06	1.12536e+06		1.78485e+06		1.34451e+06	54503.9	2.21743e+06	2.65244e+06	2.17986e+06		3.30027e+06		1.14272e+06		19931.2	1.40179e+06	1.45179e+06	4.12796e+06	8430.13	3.20779e+06		4.37211e+06	19615.5	28767.6		5.43942e+06		2.07337e+06	1.39059e+06	1.31992e+06	39585.6
DOPA	0		1576.17	4096.25		6755.79	97988.5	4469.89	53514.3		6032.46	3387.97	3514.96		3570.11	7950.51	10445.8	1393.66	5248.62		9287.48		6127.94	5035.65	3099.61	4278.88	5273.17		114098		1422.9		1936.85	1705.59	5709.93	3045.62	8102.88	1030.45		5080.45	5319.6	6449.07		3426.94		4565.55	3135.68	57868.9	1959.92
Dopamine	0		521.466	3134.29		724.573		860.505	1023.94		784.739	1520.8	1281.29			1516.98	349.632	1174.49	332.936		2277.64		2913.94	919.589	142.72	2074.13	1272.62		1565.82		1739.88		2261.93	742.029	3478.25	764.395	592.514	1165.17		1171.29	543.682	2932.3		531.601		2666.29	1052.14	932.835	317.608
D-Ribose 5-phosphate	144687		5399.42	128193		126465	47244.7	318786	1.62108e+06		5484.51	201571	215543		154549	236073	161274	129567	170694		151325		175799	217312	11606.6	68884.4	9860.32		50348		114891		394112	194310	176594	118317	134813	147361		5798.25	168969	192726		2094.18		8025.72	154306	1.31076e+06	104671
dTMP	50.3116		327.097	121.204		1099.04	435.196	160.477	5769.17		148.62	337.246	124.998		236.037	275.209	89.3639	88.4931	118.12		249.09		572.645	454.815	228.14	642.305	569.863		3210.31		91.6785		67.4922	310.57	61.7626	872.441	96.1279	597.747		439.528	248.769	266.327		1718.09			98.2465	4761.6	196.726
Dulcitol	4.47879e+06		1.11282e+07	80521.9		4.86316e+06	8.7548e+06	65052.8	3.99654e+06		6.2039e+06	4.25651e+06	4.14236e+06		149099	6.62878e+06	67746.1	1.21235e+07	3.67321e+06		5.46381e+06		4.13639e+06	164929	7.39424e+06	8.1424e+06	7.99719e+06		1.06313e+07		3.68344e+06		78320.4	4.46305e+06	4.64094e+06	1.1959e+07	34980	1.06288e+07		1.48578e+07	74686.4	75713.4		1.74777e+07		6.34926e+06	4.29238e+06	3.90231e+06	140400
DUMP	57.0569		426.38	850.65		43.6977	69.9949	93.452	1358.12		87.3594	153.387	5085.91		84.5249	843.586	74.2057	1745.77	235.838		162.678		16.8892	19.8519	1.39087	241.152	3.55314		785.458		187.276		88.6851	752.6	137.898	75.2521	278.274	83.4458		302.379	64.9921	84.1542		1179.35		66.6355	256.858	3299.02	3.71452
dUTP	894.144		516.803	1243.43		1223.71	1950.93	776.553	449.624		658.991	1267.93	1395.17		406.212	405.857	168.525	748.568	761.621		484.055		793.334		1029.74	1726.69	2752.24		407.069		587.034		554.329	1696.52	226.734	281.893	299.891	1310.56		331.551	905.366			791.875		699.889	300.493	4162.66	231.07
D-Xylonic acid	182706		180067	439069		447589	106458	333119	315822		161732	140856	162094		317937	287452	445011	398132	99130.3		278431		239631	485745	307601	124731	142925		116633		161702		271006	212103	214069	196247	296429	467095		214641	306095	422229		221075		179060	286403	288511	120168
Epinephrine	19156.6		54698.4	10583.9		24857.8	90892.9	20655.6	18553.2		26496.4	19558.3	14625.3		10685	17807.5	17968.2	54438.4	16598.7		25326.6		23934.8	17665.2	41198.9	83177.9	55209.5		91199.5		6247.91		7527.86	9212.73	23028	51245.4	19556.4	42097.5		41131.6	10134.5	21339.5		32419.5		39668.5	21901.9	11087.8	11469.8
Erythrose	0		48606.7	5998.63		8846.04	687.165	7618.43	7577.41		2240.7	398.987	172.508		468.16	6345.95	3754.31	37288.9	588.008		2070.16		450.955	7147.09	340.752	631.416	4155.21		4206.83		187.79		349.061	6037.72	265.815	36875.7	4785.63	29999.1		112080	869.938	445.207		119081		6086.78	0	5764.87	135.863
Ethylmalonic acid	0		1304.37	8594.68		11896	616.032	202.176	723.798		6101.73	355.527	643.416		240.68	5555.77	540.532	436.661	608.973		7143.68		4339.12	561.815	305.218	1271.67	321.89		2035.07		573.755		271.562	447.775	878.173	659.59	452.632	629.865		403.504	425.266	8336.24		148.269		629.547	0	835.772	343.142
F16BP	0		2727.66	5598.17		1760.86	30085.2	16458.9	355941		1298.05	477.726	1876.03		12341.4	35731	11237.7	18815.2	19996.9		4930.08		6108.64	7810.7	1228.07	23663	2166.76		24747.7		2911.15		22904.7	7119.52	6538.7	25775.1	5428.45	13818.5		1879.14	19567.4	5096.68		123.834		322.419	0	296733	6828.53
Ferulic acid	0		54.0492	9.31819		55.7386	33.3693	88.1917	87.0121		66.5958	76.1247	86.2104		1.71455	4.70728	32.6797	50.2496	70.8853		46.2842		53.9825	76.0653	73.9655	101.224	46.8031		58.3884		231.381			71.5567	61.5589	32.1847	88.3714			85.1283	65.3662	142.658		132.823		25.7874	0	63.1029	195.154
Folic acid	36183		1532.23	4892.45		507.342	74.5549	8092.79	3955.74		79.4251	43742.8	3303.79		4031.58	6910.48	6758.61	1522.11	9614.23		9754.06		31275.9	8642.17	995.331	919.847	1059.12		685.554		1721.98		5392.51	911.856	19190.1	532.171	3653.38	190.531		901.067	6720.45	7443.7		1199		826.903	27598	5029.69	3418.86
Folinic acid	1271.68		3882.14	255.379		107.157	1207.95	510.465	143.347		4941.92	3555.02	1010.23		141.304	106.789	113.819	267.417	183.672		215.91		1729.69	68.2937	854.19	7648.01	6398.06		958.411		929.807		1604.6	1193.67	3453.1	1983.41	404.037	100.069		389.086	74.6696	425.083		2514.42		1762.69	1954.6	569.929	168.661
Fructose	1.862e+06		4205.53	532564		608637	644.218	711446	302548		5137.32	2.01354e+06	199888		493520	916588	536241	2469.19	1.05372e+06		1.02619e+06		2.09527e+06	664176	1895.32	1871.31	2759.33		1423.96		250065		963308	186429	2.14509e+06	12383	506858	2784.28		10311.2	573706	455374		4117.82		3833.29	1.87244e+06	293496	308204
Fumarate	198356		30661.2	51337.5		53537.2	70795.8	43309.8	76090.4		49300.6	370274	56988.6		8885.02	105889	42957.5	51518.8	53131.6		56010.8		483953	60236.5	38378.2	80661.2	34707.6		93688.5		14475.6		26844.6	47769.8	376273	42036.1	54073.5	33043.9		46246.9	30278.7	35424.7		31551		22009.8	473690	59634	26302.6
G16BP	0		345.332	877.805		1325.6	2701.01	3154.85	967.827		149.912	622.359	957.131		680.528	10672.3	4352.61	3938.61	412.598		3487.39		1505.65	1090.27	1176.07	1148.42	304.73		447.343		2007.15		1647.16	412.494	734.894	892.198	769.079	2530.1		915.653	472.418	6386.85		309.098		382.768	0	33012	926.753
GA3P	14913.8		2375.66	436053		176886	120124	62909.4	52722.2		1694.55	21724.6	210595		83147.9	853382	829643	155790	843921		748140		26600.5	445616	3771.87	38058.1	2213.18		162387		24628.6		80683.9	162697	24485.8	68301.2	676315	90034.4		3355.57	294184	456006		4574.05		2550.77	27126.9	43255.3	65128.8
Galactinol Dihydrate	2814.97		90.5596	528.319		1971.9	118.117	166.211	755.089		71.0243	1581.79	292.76		225.587	44.5026	59.3333	91.51	23.0756		74.4305		1765.57	652.116	343.417	54.0913	89.9974		157.323		8.30557		76.4348	90.632	1604.47	177.741	504.237	60.46		90.6313	224.741	317.775		1.85607		77.7823	1461.75	655.831	2.33018
Galactonic acid	38843.4		241557	9682.1		27431.4	1816.34	521.921	438744		1343.35	87983.1	658080		6997.39	24633.5	2319.61	167664	12642		14709.7		31650.3	22046.6	1899.36	18706.2	1372.96		23531.1		4964.65		171.506	540047	76076.8	162626	241.569	103452		200473	106279	421651		232781		1815.64	20458	9583.09	2072.66
GDP	4882.21		940.562	7703.38		4275.09	3693.13	14530.8	623.656		14297.3	6418.17	7385.5		3120.55	23997.2	4718.6	3814.88	9002.42		9181.48		8511.12	14734.7	12196.5	18292.3	17904.3		2301.43		2214.13		8802.72	12409.6	8075.43	2314.31	2956.56	2788.51		1786.47	5502.5	6652.69		1330.34		9965.54	4371.74	834.501	6972.72
Gentisic acid	0		133.076	114.97		4.58115		82.808	44.5069		345.475	88.8272	180.69		86.2816	17.3449	46.7986	3.9606	64.7163		75.707		92.6405	298.242	86.1781	35.3435	63.9258		16.8989		72.4597		20.7044	70.3186		45.208	32.3166	10.2097		13.4657	42.77	5.05188		2848.28		29.2644	0	83.5692	1.39839
Gibberellic acid	0		231.667	62.6722		425.124	806.703	153.212	25.9139		22.8634	157.108	79.4256		413.574	66.9241	1579.35	1007.87	56.3917		51.3971		512.221	1783.33	1221.31	313.121	210.385		338.752		98.0278		93.2719	31.8924	75.1762	115.594	69.4717	63.4226		942.819	46.9086	613.386		430.544		34.198	0	38.5847	77.1286
Gluconic acid	78069.3		23138.2	61861.9		7366.89	608.821	2267.38	70066.4		1855.36	104574	154512		105753	4367.6	4265.44	8926.74	73841.3		1629.21		85809.9	7799.28	3718.98	606.903	1043.7		1629.46		105186		766.661	163154	93141.6	21596.8	2180.29	19853		2474.16	135657	92566		563.947		4436.74	86275.8	84403.5	25713.8
Glucosamine	0		8102.2	3143.83		1672.84	6802.08	2496.83	2646.9		7999.63	894.131	2773.38		985.73	802.336	5606.33	2092.04	2778.18		2576.4		1103.62	1613.33	6185.3	11320.2	2359.16		5747.5		3028.26		5463.61	3454.86	955.765	1207.97	1643	262.876		2505.11	4400.81	2369.7		17199.7		5122.53	1108.11	4647.04	421.997
Glucosamine 6-phosphate	2610.77		393.153	1431.37		209.745	279.301	437.317	71.699		131.272	175.339	320.105		486.604	176.504	1097.72	53.9388	379.349		231.355		171.026	1199.38	201.293	614.829	284.017		1553.89		190.743		237.059	328.16	565.803	54.7612	101.044	100.088		83.4851	286.391	359.284		753.074		99.3681	254.885	188.759	133.399
Glucose	1.80962e+06		13117.7	906104		636432	1110.78	711183	316625		1586.81	2.12463e+06	201554		491545	987433	912390	10632.6	1.07811e+06		1.05645e+06		2.19696e+06	1.38691e+06	1085.88	1734.9	2821.18		3909.1		256482		964545	192676	2.24274e+06	26410.4	892860	11260		12242.9	1.34009e+06	455877		14775		3824.64	1.93056e+06	305037	309588
Glucose 1-phospahte	153730		779593	85630.6		82446.2	36002.3	171462	221572		5948.01	173427	39202		122212	110720	95078.7	1.08641e+06	77394.1		77140.4		162513	145999	1565.63	27957.4	1899.14		44330.5		24070.1		147216	30762.2	148367	939310	102530	992844		270060	129412	98097.7		340863		3329.51	165469	290733	61660.9
Glucose 6-phosphate	179208		705396	78781.9		86083.1	48186.3	150376	226027		5595.5	218222	39281.7		92254.2	92016.5	92532.1	913093	71560.5		76972		146418	141958	5022.62	48540.4	3281.37		62970.5		24818.3		175467	29785.4	129119	740619	110070	1.00042e+06		539516	109951	111245		622461		11434.4	129001	319951	68422.2
Glucuronic acid	675.646		849.704	447.9		574.585	4093.61	515.376	138.576		118.628	281.902	1392.15		158.806	3240.72	1784.14	1012.01	4101.73		598.929		883.587	158.103	2059.14	7434.4	514.371		5365.54		548.926		441.88	501.79	812.714	322.959	341.185	1330.24		979.061	319.465	2972.17		1709.29		306.662	231.554	335.664	483.45
Glutaconic acid	3444.19		3550.94	1284.85		3294.86	13722.1	5018.33	15037.1		1747.46	3197.93	2677.21		2224.87	1925.47	2103.72	1435.09	14083.3		21009.4		8851.83	12446.4	4909.14	2165.63	2561.16		5123.22		941.619		2125.08	1901.09	4868.26	3063.84	466.254	4155.17		32053.2	1289.6	2629.6		94476.6		4892.61	8365.09	6306.48	4888.88
Glutamic acid	7.77675e+06		1.71576e+07	1.54217e+07		1.31269e+07	8.28072e+06	9.9901e+06	1.73695e+07		3.50795e+06	8.3853e+06	1.07699e+07		6.8378e+06	1.38729e+07	8.79589e+06	1.76189e+07	1.39612e+07		1.49317e+07		4.23084e+06	9.45836e+06	3.521e+06	6.04678e+06	6.55893e+06		7.3768e+06		4.34069e+06		6.81111e+06	1.16093e+07	4.07983e+06	1.16149e+07	6.33176e+06	5.79157e+06		1.98593e+07	7.42672e+06	7.07203e+06		2.02581e+07		3.25195e+06	3.86781e+06	5.62697e+06	5.83366e+06
Glutamine	2.83346e+07		339107	4.16728e+07		3.40753e+07	1.72161e+06	3.53161e+07	3.04193e+07		723353	2.80924e+07	2.63096e+07		2.2956e+07	3.81437e+07	3.17202e+07	545350	3.57306e+07		3.44113e+07		2.97095e+07	3.49757e+07	1.24022e+06	1.15454e+06	1.21674e+06		1.54682e+06		1.53428e+07		2.63405e+07	2.31362e+07	2.67897e+07	400553	3.54851e+07	963783		317458	3.03218e+07	3.37225e+07		199913		764270	2.69225e+07	2.31416e+07	1.93718e+07
Glutaric acid	3971.93		1599.91	1877.31		4294.56	2087.43	1229.05	2522.96		718.22	1458.79	759.69		2009.47	4227.01	3003.3	1300.59	2199.32		7100.78		4264.12	2408.12	2537.33	2138.62	2162.24		2740.05		636.516		2970.62	1169.65	5367.05	908.978	3195.23	655.458		1832.16	962.899	1928.07		3083.46		1081.49	598.33	1060.62	1062.28
Glutathione oxidized	929350		708609	1.2685e+06		1.68094e+06	260864	1.16765e+06	1.35498e+06		196930	936643	1.38491e+06		649586	1.27429e+06	1.59331e+06	1.49628e+06	1.17039e+06		1.25857e+06		849315	1.46847e+06	126504	226970	287243		165207		573073		1.07294e+06	1.14739e+06	837222	1.5004e+06	1.11043e+06	897374		797652	849154	1.08798e+06		545515		125527	735452	1.2431e+06	596947
Glutathione reduced	818956		4.14688e+06	3.1727e+06		2.30064e+06	1.45086e+06	2.42632e+06	1.27688e+06		1.81794e+06	841498	3.1438e+06		865728	3.15426e+06	2.09466e+06	3.02616e+06	2.62888e+06		2.67188e+06		725700	2.36256e+06	2.97904e+06	805469	48977.7		1.24082e+06		1.14774e+06		1.9079e+06	2.90315e+06	611720	3.10339e+06	1.93133e+06	1.70469e+06		5.05123e+06	1.27811e+06	1.55882e+06		3.94559e+06		1.22622e+06	583277	883387	939776
Glyceric acid	4388.86		2295.93	810.082		880.513	468.716	1089.89	1902.15		734.017	2553.88	1711.71		2112.45	584.314	1747.22	610.41	2712.84		1290.86		678.943	445.115	3650.66	6879.23	836.644		483.041		908.822		686.067	3073.03	4300.47	3252.02	6121.18	2777.91		798.402	1361.23	690.903		3187.14		434.431	1820.12	1700.16	299.367
Glycine	15615.5		128012	152981		126765	136839	96912.1	75298.1		122971	15956.1	83320.8		78463.8	130130	178176	84844.3	148574		125037		15302.7	121930	151517	134754	147266		113701		46601.4		81449.7	72368.2	16858.3	70195.1	168923	56314.3		119875	92714.6	134488		124561		139553	17242.1	56257.3	55271.7
Glycocyamine	27420.5		55039.3	45953.3		65187.3	59965.7	77364.1	66205.4		78692.6	26054.8	74183		60966.5	56947.7	59562.4	65156.3	50417.5		60687.5		44464.4	61614	139620	134640	111105		66641.8		98195.6		80782	84411.8	41983.3	76102.2	67076.1	93793.9		57222.6	42856.8	65765.3		60944.5		102455	36101.6	72675.9	97257.6
Glycolic acid	1447.5		886.522	497.678		1021.38	2120.66	889.45	801.231		172.886	751.317	460.068		204.174	260.922	6219.42	493.799	507.268		670.753		352.226	446.923	958.115	361.43	461.028		124.773		521.732		362.7	478.993	661.94	311.479	874.733	708.301		101.794	392.576	770.837		1023.51		176.845	1490.79	1910.33	1534.56
Glycylproline	2066.05		5686.09	6997.25		6294.48	2656.07	2798.37	2052.08		4045.05	2042.7	5938.82		2319.75	5448.38	8413.61	2175.41	6510.14		4078.41		983.525	4649.39	7054.24	3668.19	6737.47		3231.17		1195.49		2584.52	3062.72	3071.97	1752.31	8536.46	2515.96		4922.84	3634.54	7038.07		6004.44		4211.99	940.341	2023.4	1124.87
Glyoxylic acid	25564.1		24813.6	9369.31		2679.61	298.181	3118.45	33551.4		1166.25	42170.3	41399.9		3496.57	5895.46	6867.6	41245.6	20171.1		590.519		39121.6	2167.14	989.351	1977.17	2120.42		2428.74		13423.6		1715.5	26423.6	36252.8	45599.1	4432.72	25565		8139.66	13548.9	13792		20052.6		909.609	46402.6	19648.7	494.413
Guanine	80607.1		44453.9	327972		230196	45531.2	38678.5	48221.7		19430.3	86954.4	62997.1		95314.5	228675	198726	31704.2	188646		311199		120197	252649	30104.4	44506.9	37198.2		28963		15967.8		28266.7	38700.7	78648.6	30484	213127	35876.9		46621.1	140204	224683		28483		23482.7	116923	53047.9	104973
Guanosine	178750		214469	572585		519611	110407	107698	253399		84512.6	209428	168446		201404	523287	353010	111944	381411		514565		329360	569060	144060	96998.1	117392		145060		75748		66596.7	154406	173368	90803.1	365247	137680		185168	329949	454393		162861		102284	199112	199668	249887
Heptadecanoic acid	2.31039e+06		3.10999e+06	4.09949e+06		516667	3.65754e+06	3.29014e+06	3.16056e+06		4.22684e+06	5.63294e+06	3.30249e+06		3.84262e+06	430386	632001	3.15156e+06	5.81219e+06		3.05308e+06		4.59737e+06	3.6273e+06	2.30711e+06	4.20584e+06	3.57155e+06		3.68348e+06		416709		3.83139e+06	2.48648e+06	3.45233e+06	3.07898e+06	304787	3.8479e+06		4.22109e+06	3.74558e+06	3.30443e+06		2.79874e+06		3.18031e+06	3.6708e+06	2.79568e+06	1.60789e+06
Hexanoic acid	2.31704e+06		1.09559e+06	1.27533e+06		1.17439e+06	572514	1.9982e+06	307648		773075	2.98497e+06	1.62352e+06		1.70415e+06	2.66645e+06	1.65302e+06	1.57847e+06	2.35336e+06		2.53732e+06		3.37444e+06	1.58754e+06	1.23774e+06	786014	464707		887693		1.49848e+06		2.20584e+06	1.88276e+06	3.06583e+06	347763	1.60586e+06	363371		455701	1.53701e+06	1.58445e+06		503618		238586	3.18137e+06	235814	1.82462e+06
HIAA	0		1985.25	11277.4		2033.56	810733	5929.04	4343.26		238083	2654.26	3167.77		1928.85	2986.1	552.898	363.198	5621.61		4160.18		5524.32	5374.25	344217	416818	285250		701387		1250.65		1314.13	633.281	3275.22	3023.23	3931.64	592.537		4092.58	7111.48	3549.99		458.456		159441	36719.2	4301.44	1608.42
Hippuric acid	234.508		122.648	18.1825		54.9446	66.6831	34.1628	130.561		143.707	21.6573	47.3706		140.065	29.502	360.552	798.19	62.7633		119.986		46.4411	14.3008	69.9878	77.8539	119.995		53.5089		88.4797		77.0833	23.199	296.567	11.2926	25.2545	17.6214		58.7881	83.0466	164.288		167.403		70.6854	23.9696	100.997	50.7122
Histamine	0		731179	4366.13		23716.3	167265	19622.7	5187.68		267832	361272	33710.8		21515.1		5344.32	260752	44755.1		34971.2		324591	40916.9	697399	578338	433894		401077		1414.36		3626.61	30101.9	258998	148347	7237.57	425801		631409	43919.4	28130.3		698094		735938	320983	911.691	2291.02
Histidine	4.59919e+07		2.63415e+07	769148		742236	3.3823e+07	1.3644e+06	328311		5.1122e+07	5.13907e+07	252821		332147	427685	1.1662e+06	4.07677e+07	730270		576902		5.55232e+07	698344	2.71598e+07	5.21765e+07	4.34182e+07		3.58202e+07		198899		432001	96776	5.89042e+07	3.48612e+07	654758	5.55971e+07		3.18708e+07	610943	409318		3.63579e+07		3.24888e+07	6.19088e+07	266721	375936
Homocysteine	5724.65		18018.5	44782		38164.8	9456.64	38869.5	36917.2		9297.51	5409.19	36259.8		8902.43	38550.1	37556.1	13429.3	37327.3		35275.6		5696.36	33986.1	9594.06	9055.87	9672.24		9983.1		14644.7		24383.7	40246.8	5432.05	10775.8	28542.2	6677.58		13297.3	22399.3	28609.3		14160.7		6144.21	4100.23	26021.3	10291.7
Homogentisic acid	114.516			79.8443		52.7309	255.157	80.7531	154.932		91.0521		92.5636		89.9588	92.9232	28.3539		87.6365		45.5728			65.4925		293.121			53.8773		77.5782		82.912					565.769			70.6047	77.045		120.213				281.291	82.5151
Homoserine/Threonine	6.8584e+06		1.33526e+06	2.23255e+07		1.93108e+07	3.70028e+06	1.54056e+07	7.05422e+06		3.89204e+06	6.97171e+06	8.55606e+06		4.10204e+06	2.06881e+07	2.00702e+07	385477	2.22485e+07		1.87475e+07		6.4019e+06	1.76595e+07	4.53713e+06	3.24898e+06	3.72141e+06		3.05643e+06		3.65083e+06		1.24258e+07	8.63145e+06	5.42884e+06	351951	1.73016e+07	199681		974259	8.80858e+06	1.21336e+07		1.18203e+06		2.39512e+06	6.21072e+06	5.08785e+06	3.5738e+06
Homovanillic acid	69.3119		616.814	171.161		57.6867	69.5821	64.8346	124.383		70.6417	207.761	80.1784		56.9739	72.098	476.177	1172.64	631.886		90.7254		51.2884	245.363	56.4874	106.427	206.754		81.8036		444.303		68.9717	501.707	349.882	152.415	82.5051	90.9662		59.1229	202.609	122.255		518.188		68.7957	173.957	335.629	574.981
Hydroxybutyryl coenzyme A	0		4328.05	9922.55		6447.57	3351.37	3371.49	10438.1		2385.97	5002.23	11214.3		2265.7	8773.41	7089.26	2448.11	9747.45		6198.36		4553.62	6511.9	4292.86	1125.86	1012.05		8983.9		2317.91		2143.77	8841.95	4611.74	2340.93	5590.59	1511.84		2220.92	2944.59	4233.57		3168.38		730.079	5091.87	18459.5	1478.87
Hydroxyproline	418567		373981	429122		487512	858453	358893	560763		462686	408827	321433		81046	473652	420334	442864	464361		409965		194064	383926	501629	792130	568694		762800		46932.7		233583	285985	193585	323982	266413	99837.1		354716	159581	187976		259903		90671.2	152387	267319	76197.7
Hypoxanthine	5119.75		598.987	5638.22		5317.15	4794.2	5182.55	1449.68		914.943	5405.02	1552.04		50346.2	4753.13	7701.82	3021.16	6588.33		5002.53		4730.19	7420.37	261.402	3542.24	926.433		4782.05		1889.32		2955.27	1249.57	4872.8	3882.02	7823.53	4198.04		1048.97	8528.99	12394.5		448.006		1242.6	3238.3	2397.04	107746
Imidazole	1.18974e+06		805600	616528		227986	915812	726369	658175		804101	878409	344110		454177	705083	278473	909449	513938		347724		970334	292981	450453	643541	524663		867888		253448		796726	276591	753820	746551	133652	703729		571329	1.15352e+06	674478		682919		527083	697282	378985	218713
Indole	38432.4		187680	26829.8		22698.8	113765	31999.5	32872.7		179038	35119.6	38733.6		17406.2	21572.5	18942.7	74029.4	21779.8		14103.4		40157.1	19739	57308.9	160667	67162.5		77499.9		24424.8		25412.4	31101	38816.3	60740.6	15295.6	51654.4		86073.5	19827	23500		214361		54944.9	39337.3	34866.4	13165
Indole-3-acetic acid	0		3000.33	4608.76		6064.39	3752.45	6075.23	1226.21		2050.58	1944.84	331.118		3685.52	2727.78	4295.77	1104.67	2833.56		623.425		1446.54	356.072	6880.18	2198.29	5234.43		5337.38				6784.13	5760.76	1833.42	1494.63	294.653	1694.78		3627.04	213.997	3560.94		2825.4		3108.62	1302.42	4505.92	1690.74
Indole-3-lactic acid	52209.6		1580.34	44284.3		42636.4	221652	33511.3	17286.3		108461	65981	13796		17100.6	52229.6	36490.3	637.835	48267.3		57318		104837	57007.8	160294	279724	164697		365849		6856.79		26927	13518.2	66391.9	577.073	45127.4	700.67		589.288	36348.2	41278.6		1113.86		154316	91016.6	17754.5	20616.7
Indole-3-pyruvic acid	171.717		229.978	144.936		315.028	401.427	388.435	94.4006		48.5588	320.173	347.602		353.698	364.142	780.556	224.005	240.756		1159.52		117.452	102.458	250.672	214.345	1074.7		640.247		804.359		471.822	490.592	197.496			526.79		94.1836	87.583	69.9371		124.147		131.915	522.278	386.796	440.189
Inosine	114368		132061	344837		314280	107628	134555	386701		58886.8	118325	182264		128939	338021	254136	126576	287275		346278		166908	338182	95557.4	102362	57301.9		242351		87313		76941.2	162426	119798	95545.5	229088	319672		152574	224027	258278		421057		77016.4	140398	350227	159846
Isobutyric acid	335523		19621.2	144986		143983	39929.3	126422	118415		29721.3	396628	82162.5		114871	178892	144483	36344	187408		238109		459594	165450	29474.4	37476.3	35823.1		49370.9		87005.5		174919	90975.9	404078	35343.7	144911	51502		38226.1	181425	182506		43243.6		50426.7	384136	147904	104702
Isobutyryl-CoA	257.791		115.56	112.91		69.7488	128.093	93.8998	57.1363		19.1338	60.334	76.7648		120.846	123.954	249.383	30.3289	22.4978		73.2704		65.8987	191.224	215.544	68.1795	54.1861		114.064		117.431		69.8566	22.5519	197.75	83.6127	104.709	69.3437		71.3415	28.1062	50.5156		146.044		178.03	48.534	36.3752	129.873
IsoCitrate	101280		11946.2	474186		391763	7892.82	151784	163593		3787.56	49006.3	411251		219835	798389	545808	30513.9	780019		809331		139735	583379	72730.3	12706.2	112341		34147.1		129402		214857	363092	134573	10781.5	524261	20199.6		156174	347932	663476		70187.7		59592.5	55574.4	125863	177197
Isoleucine	1.26296e+08		3.00477e+06	1.885e+08		1.58557e+08	1.64572e+06	1.53472e+08	7.07659e+07		1.08062e+06	1.42397e+08	5.05e+07		9.35949e+07	1.94282e+08	1.56018e+08	1.73487e+06	1.80996e+08		1.63882e+08		1.48904e+08	1.69194e+08	1.11528e+06	1.55946e+06	1.55911e+06		1.77999e+06		3.63363e+07		1.19666e+08	5.53606e+07	1.27612e+08	1.97314e+06	1.61265e+08	1.2469e+06		2.27021e+06	1.37178e+08	1.55187e+08		2.5643e+06		1.03388e+06	1.37021e+08	6.0488e+07	8.71842e+07
Isovaleric acid	27423.3		45584.6	46350.3		23108.6	42967.2	39626.4	31309.1		53130.7	68192.4	58639.3		37208	69895.7	72475.8	71347.1	72368.3		64564.4		44503.3	33995.2	61954.8	45601.7	47679.9		65200.5		21906.9		25728.6	56342.1	45913.6	41929.1	52856	39795.2		27014.8	14705.6	15705.3		35384.8		11142.6	39307	33341.3	10647.9
Isovalerylglycine	620.733		67.874	312.495		363.047	305.454	218.111	355.42		118.126	469.036	2659.87		911.579	219.459	299.764	127.273	108.161		26.6176		245.143	382.147	54.5222	326.142	67.9583		243.078		212.891		154.233	474.527	204.964	2619.58	129.75	180.644		279.135	492.254	180.952		172.384		105.008	338.803	823.285	1333.23
Ketoleucine	492608		91104.9	168788		259937	90383.4	213019	160872		89394.2	497125	159850		145348	302737	208244	88236	217773		206205		559888	223519	94065.5	116582	58398.8		108382		134156		243997	187551	535511	98495.8	202687	92862.1		79585.1	191369	236962		103496		48499.5	572611	142397	133499
Kynurenic acid	54.015		212.932	217.174		23.9053	94.8241	26.4742	42.881		106.09	37.734	9.23126		182.157	42.0768	28.67	89.962	60.1027		35.7768		109.845	76.85	70.0577	61.3677	86.8647		77.9776		69.7016		124.429	97.723	31.0851	71.8519	14.2256	42.0487		41.8564	26.0693	75.2262		124.713		126.575	64.7638	24.486	17.1303
Kynurenine	8959.96		1304.89	11192		8421.09	18679.7	6673.14	4028.79		10527.6	9429.89	2472.94		3803.91	6536.18	5704.42	1036.47	6196.24		9691.92		11016.5	7589.4	9872.27	21229.5	13039.5		28500.9		1301.24		2931.28	1730.8	7647.24	455.188	6874.15	1260.5		745.765	5560.74	7891.25		617.264		9462.75	9985.11	1338.41	4116.01
L-(+)-Arabinose	68207.2		6751.4	22737.3		19549.6	4563.93	31336.4	3333.16		5528.17	77304.7	15739.6		46288.8	44923	27370.9	6172.46	25566.2		45115.1		61355.1	38803.5	2209.51	1994.42	2259.64		8459.08		4328.36		51638.9	6443.25	60407.3	3361.61	29494.2	3203.08		4497.38	41274.9	22258.7		10297.2		3012.73	57920.1	20137.8	13490.6
Lactate	5.54118e+06		64239.1	665169		508212	36409.6	560027	103351		52287.6	6.49756e+06	254942		740285	427350	710539	49277.8	765052		725922		5.64348e+06	529650	39356.5	62632.1	47989.1		21096.6		122611		555831	185352	6.09589e+06	45854.7	636644	48756.4		45669.5	662718	511731		1893.71		54281.2	5.90786e+06	155105	336668
Lactose	560074		2007.22	2887.64		3139.15	1043.94	2675.99	996.937		2387.96	1.14202e+06	18335.2		2779.57	1760.09	1900.95	1568.23	577.531		746.879		1.13958e+06	2239.93	1470.74	1285.91	1533.13		1120.58		1956.87		2410.04	229.162	1.24993e+06	3307.85	1333.16	11581.8		246.762	3411.56	2585.51		874.635		634.424	655009	2649.48	2512.85
L-Alloisoleucine/Leucine/Norleucine	5.01922e+07		1.28109e+06	7.61256e+07		6.4984e+07	677400	6.21218e+07	3.04422e+07		395316	6.0087e+07	2.1431e+07		4.01536e+07	7.70335e+07	6.08025e+07	660401	7.29158e+07		6.53223e+07		6.45491e+07	6.77951e+07	456979	624373	634813		693138		1.46677e+07		4.38855e+07	2.25277e+07	5.31912e+07	792801	6.94231e+07	541836		1.01395e+06	5.99987e+07	6.49416e+07		1.24201e+06		401507	5.20936e+07	2.46466e+07	3.91516e+07
L-Arabitol	24697.5		33513.2	58768		21528.8	51224.6	246155	498742		60550.8	21573.8	49570.5		189017	107573	32943.8	47496.5	66583.5		28629.1		26452.4	155730	53817.5	62072.4	56730.1		47797		24779.5		295059	60101.5	25589.6	52673.8	26349.4	43864.9		26795.8	135846	65906.9		34431.7		19807.1	22785.6	597605	66536.5
L-Ascorbic acid				760.212		634.262		626.555	618.533		251.926	813.069	701.426		470.583	783.701	546.123	507.444			515.761			951.707	325.499	692.747					807.972		400.41				1829.59	766.733			453.759	857.949						145.872	963.213
Lauric acid	518736		721503	515161		274251	287977	404239	318393		1.38352e+06	480946	385264		408456	435731	672621	600137	502755		559013		462817	528875	486408	602774	633447		420744		414559		255760	334870	580181	337262	743147	512850		607257	317130	440425		862442		386235	633912	416668	402828
Leucic acid	20799.5		4955.08	7486.44		8426.12	6936.37	6950.9	6654.2		5883.97	15902.6	6943.56		4960.28	4017.4	5107.7	5873.57	6308.91		6930.73		18713.2	6684.58	4699.38	6273.47	5706.58		9013.1		8612.85		10888	9554.87	18801.3	5042.77	4741.28	5871.77		7649.56	6338.23	15037.4		3786.14		6851.49	20119.1	7839.11	3608.35
Levulinic acid	0		912.289	46043.7		70851	110360	43081.3	29499.3		78696.2	8033.64	74392.3		72198.4	47464.9	61156.8	19877.1	34533.3		30395.2		9749.31	65206.8	21126.7	170799	43393.4		177.054		48337.5		34148.9	49665.2	7998.95	26329.6	59407	13794.3		1303.32	47089.8	48868.6		163.809		28476.4	1947.54	32671.2	92367.2
Lysine	1.44859e+06		25862.7	672223		601028	13517.5	642788	187018		28579.4	1.43057e+06	156949		309000	678415	575186	14709.5	668345		740056		1.05736e+06	559320	15817.1	16088.1	14508		19425		97708.5		567732	161700	996764	18418.5	392314	13177.7		29448.1	455902	366569		25044.7		14089.1	1.04179e+06	219558	186373
Malate	4.59475e+06		4.3561e+06	4.80302e+06		4.98902e+06	1.86842e+06	4.05296e+06	2.46485e+06		1.64607e+06	5.93581e+06	4.5127e+06		4.05828e+06	7.29065e+06	5.41169e+06	2.6552e+06	5.99899e+06		7.69564e+06		5.41737e+06	6.4461e+06	2.89908e+06	1.76399e+06	3.38795e+06		2.81457e+06		2.83854e+06		4.55953e+06	4.33532e+06	5.67552e+06	2.01867e+06	5.7055e+06	1.85537e+06		4.71416e+06	4.87154e+06	5.73145e+06		5.00088e+06		2.71331e+06	4.87927e+06	2.54643e+06	3.41077e+06
Maleic acid	1.60615e+06		147012	261199		303594	333894	261517	367620		137134	2.10624e+06	284857		134808	433568	207543	227246	277612		263054		2.45483e+06	250103	271724	421721	195538		337503		157648		282153	256881	2.1749e+06	243239	329863	259681		219216	198582	300730		143630		161298	2.4174e+06	297341	168548
malonic acid	0		22761.4	5377.32		78374.1	15981.9	3413.03	2059.02		3082.87	31880.9	2550.69		22967.6	128156	5055.76	6787.81	67026.9		23936.7		43764.4	8688.09	1267.49	50556.3	41584.9		10574.6		17305.5		3413.87	4463.35	8329.7	3489.19	6635.09	11662.6		37261.9	20550	8825.97		34806.6		5024.03	0	8184.4	16952.4
Mandelic acid	493.486		397.003	254.381		2370.21	210.772	5866.29	770.053		441.671	646.849	1122.34		653.353	317.889	798.354	430.057	782.347		857.301		1246.05	516.912	2589.16	411.353	669.866		482.367		484.343		6879.68	1606.72	759.277	1041.01	885.754	1951.11		2333.99	1287.93	1592.81		778.39		2754.54	614.311	1851.18	1414.52
Mannose	696074		18369.9	308545		210715	6837.05	464997	111526		14370.8	672769	69341.8		377291	320638	272995	13796.4	349036		354754		677113	475958	5613.51	7027.3	15272.9		10715.5		93343.1		599534	83317.3	769432	14281.3	308264	21219.7		23584	455843	285328		24409		9607.71	633818	123310	195520
Mannose 6-phosphate	154931		776738	84589.6		82499.9	35527.5	183751	235875		5594.73	193154	37779		121703	112355	96127.9	1.0008e+06	75612.7		73861.5		199984	141148	13302.7	26588.3	12525.2		43228.5		24354.6		159459	30014	193137	889814	105808	995124		591638	125551	98901.4		806086		16419.3	178159	300391	64944.8
m-Coumaric acid	4485.25		2985.57	7138.47		5487.9	4833.37	5036.57	4443.54		6119.28	5928.87	5591.79		3400.22	8845.09	4122.6	3413.52	11758.7		5538.76		3592.9	2972.76	5319.25	5995.91	2191.34		7719.52		5306.26		5679.07	7039.96	4817.81	4782.1	4094.15	5069.08		1060.92	4788.74	8596.81		3895.31		4505.57	3683.09	4822.26	3173.89
Melatonin	195.168		229.6	1274.56		187.632	397.445	32.5547	263.628		54.5995	64.877	204.051		1439.43	189.564	307.159	72.1107	193.178		136.439		188.687	89.0558	187.576	55.7674	145.171		273.802		440.573		118.76	164.623	275.24	252.621	739.538	479.996		74.7554	2097.07	307.796		646.263		459.096	65.2902	215.898	71.4064
meso-Tartaric acid				101.733		44.3678			45.2715				71.4365																																			81.8031
Metanephrine	0		76.2861	1866.07		240.83	1354.29	671.554	558.547		708.168	18158.5	666.47		257.05	807.726	536.324	1236.29	619.064		269.347		1603.97	3132.61	988.026	480.369	396.59		2935.19		747.178		77.2582	1027.75	12280.5	862.373	778.797	669.488		1588.2	1538.12	400.242		1277.38		1067.03	1958.75	2110.59	267.146
Methionine	734414		65964.3	2.80223e+06		2.40756e+06	28621	2.24389e+06	995193		20578.6	768373	854352		1.3623e+06	3.22763e+06	2.40041e+06	21482.1	2.54303e+06		2.75326e+06		839373	2.51414e+06	26962.8	20432	31009		22377.1		507270		1.79095e+06	848929	712386	23552.7	2.31234e+06	20332.5		46442.9	2.01158e+06	2.41939e+06		41169.8		20473.4	699699	837289	1.35128e+06
Methyl alpha-D-glucopyranoside						96.8735	79.9569																				60.142		98.1387																				99.7865
Methyl succinate	5109.07		3158.61	2663.99		1968.89	1745.38	2113.04	4013.13		803.211	6355	3229.58		1725.6	2775.1	3528.04	2738.31	4051.03		2029.21		4773.01	2278.91	2885.25	2324.11	2957.89		2728.45		1884.59		2305.38	3261.18	5310.9	1756.93	2318.03	2932.67		624.494	1559.08	2016.52		2319.98		3468.41	4405.04	2076.34	1386.24
Methyl-D-mannopyranoside						1042.23											657.104								588.857
Methylguanidine	0		11694.4	617883		46855.1	92310.2	26981.5	182379		15724.9	14503.2	30805.6		19291	527429	541274	3095.24	37509.8		49033.9		181401	48367.1	35608.1	57165.1	11344.7		80141.3		11946.8		19703.6	19762.8	149260	49532.9	29488.1	15617.3		2623.94	52777.9	28762.6		6369.68		31998.4	23229.8	56406.8	29871.2
Methylhistamine	10498.6		15098.8	26790.3		15486	12034.3	14432.9	13335.7		7454.99	9144.71	13790.2		16244.9	22549.7	22718.6	14216.3	17990.1		15134.6		9197.41	19272.5	13134.9	15176.4	13174.2		6893.81		8505.05		12380.3	12197	9106.04	12159.3	23275.4	12701.6		13423.9	17185	25048.5		10079.2		9488.38	6927.14	11250.1	16756.3
Methylmalonic acid	1.11795e+06		399411	1.40677e+06		1.94629e+06	3.45711e+06	2.04596e+06	522992		2.55881e+06	965879	589740		1.32087e+06	1.10545e+06	2e+06	546972	762640		792099		1.03719e+06	1.35698e+06	2.2296e+06	3.92122e+06	3.31257e+06		1.73178e+06		872595		1.4217e+06	721792	1.06857e+06	743648	2.54547e+06	1.27724e+06		269645	1.49182e+06	1.87216e+06		105018		2.61638e+06	1.02703e+06	582250	924117
Mucic acid	0		101725	154464		111803	32863.6	21483.2	1684.21		771.312	1911.6	52100.4		39503.2	209748	180593	50465.8	230955		214225		3139.92	149548	795.744	34858.8	20502.3		47617.7		774.555		18816.6	40438	1149.17	20141.3	137027	1614.7		90815.7	69955.3	149686		138109		13694.7	0	4068.39	31388.6
Muconic acid	0		1112.72	870.427		1656.45	2430.93	143.607	1655.2		1084.43	1532.49	744.971		469.103	511.218	876.071	295.885	801.781		522.47		544.645	388.78	873.927	1457	375.762		993		958.74		1338.66	539.763	1309.71	486.406	311.642	357.325		847.949	685.372	2135.47		5981.68		719.449	0	1541.43	468.504
Myoinositol	4491.67		4444.68	5368.65		5868.78	8344.66	6568.28	9568.29		4528	3112.59	16331.2		2780.83	6380.71	5613.05	5393.94	7522.7		5196.14		6509.62	6031.29	8775.29	6451.45	10987		7116.95		11161.5		7925.29	9497.69	3385.35	7861.18	5763.82	7350.69		7639.35	4807.78	12205.5		10373.2		5638.99	5073.11	7005.02	3689.09
Myristic acid	313025		340180	505177		336002	411474	357558	459564		1.63539e+06	705486	525670		495072	630614	444563	529253	623982		508788		618758	476892	497291	623989	520767		667506		416244		457637	612721	570814	440125	428059	569240		482794	346231	562498		513216		454679	545451	590103	311342
N,N-Dicyclohexylurea	1142.43		382.329	2235.18		5762.57	3748.75	3238.99	1852.22		470.262	1349.43	2610.13		6307.98	5316.52	2765.28	2696.63	3795.3		2757.81		1939.24	2988.43	1453.42	893.682	96.2869		3604.35		2918.71		1834.68	1742.14	651.811	2963.35	5783.46	2607.8		1692.87	3815.66	4824.57		1098.28		2098.74	1882.54	2553.01	7791.19
N-Acetyl-D-galactosamine	0		745.701	295.166		6733.61	842.661	1700.19	11333.6		526.031	6461.79	5902.1		4060.86	937.757	1798.72	490.511	4483.96		7452.48		3190.08	645.275	614.041	1368.49	5892.14		1502.12		1819.93		3789.65	2343.62	6125.62	1964.72	4298.66	1963.24		1003.89	2647.29	5853.18		2908.77		3967.64	1251.19	9299.17	1834.38
N-Acetyl-D-Glucosamine
N-Acetylethanolamine	140.616		208.942	144.681		157.46	225.572	180.51	277.286		229.789	175.522	126.926		20.726	434.368	173.696	282.163	261.34		150.26		304.87	143.788	131.494	430.397	3.94166		123.166		163.615		179.905	368.76	77.8941	123.901	591.71	305.738		66.915	303.485	308.457		112.428		173.524	134.222	237.783	1.6775
N-Acetylmuramic Acid	241.109		272.891	360.09		575.294	334.598	22.6227	3130.07		70.9687	446.642	4.73238		387.805	54.4917	182.852	622.407	29.0937		464.62		616.844	383.332	18.1249	840.422	114.773		190.81		232.542		54.2505	84.0964	130.3	309.881	353.124	453.804		59.1866	474.711	161.753		1.52018		68.3737	82.5717	5007.18	111.292
N-Acetylneuraminic acid	39068.8		61608.9	112337		74667.7	57082.3	95866.8	127712		32281.5	34424.8	33921.4		61101.6	110649	66169.3	69473.3	77639.1		82303.9		46238.8	149553	54882.5	74799.2	57298.7		59368.1		13474.9		52854.9	38821.5	33673.9	51223	67490.9	46782.2		38172	91283.8	72688.6		70671.1		36438.7	40931.9	94144	51198.4
NAD	1.2398e+06		2.25464e+06	2.59602e+06		3.02155e+06	332007	419815	108306		2.37385e+06	1.17734e+06	2.44262e+06		412709	1.95983e+06	2.16792e+06	206538	2.28634e+06		3.01119e+06		1.64969e+06	1.34855e+06	3.1717e+06	426783	2.9957e+06		347366		1.74666e+06		317126	2.82962e+06	1.26606e+06	217811	2.33959e+06	292476		2.09356e+06	1.10645e+06	2.52796e+06		901393		2.97805e+06	1.22729e+06	117031	1.08671e+06
NADH	111.66		3063.76	253.037		325.164	1010.42	2353.12	107.426		269.032	829.482	1044.63		132.259	731.501	287.162	373.138	2465.59		2673.91		431.445	241.359	154.907	289.746	351.556		541.627		548.077		943.827	856.015	397.091	237.702	4187.65	639.069		598.263	288.866	1017.11		1025.16		787.978	154.943	1174.22	682.956
NADP	1246.66		4989.43	2576.35		1937.5	422.196	1851.81	3001.05		333.758	1954.68	3131.94		230.998	2705.32	1833.33	3267.44	2110.94		1873.8		2099.34	1238.69	647.22	619.511	427.422		713.971		1497.09		1979.6	3465.79	1655.46	3161.41	1595.62	3544.52		4839.65	1229.51	2168.1		3318.2		1168.62	1667.89	1930.71	1060.24
NADPH	0		25089.6	2966.08					109619		18733.1	24465.6				7017.05	30900.7	25330.6			1503.6		24361.4	1625.51	87478.1	24981.5	15467.9		53756.8		20052.6		30291.6	22040.2		21078.6	15078.3	19490.5		67989.1		45175.4		81964.6		24221.7	35629.5		44809.1
Naproxen	34.8643		88.7047	3.37665		28.4305	5.07756	6.47448	10.4187		78.7694	353.142	5.87505		4.9817	2.44724	388.563	605.442	40.0153		6.7077		434.147	83.6991	4.06462	101.712	105.189		4.61459		169.278		27.2908	78.4561	6.47387	2.52388	9.67264	184.786		4.67091	344.426	5.23347		71.6382		96.8194	6.16177	11.9814	3.32118
Neopterin	181.535		401.5	175.355		365.081	138.126	10.4671	26.4659		363.833	69.1237	38.3698		15.1208	37.9995	469.918	76.1125	216.841		94.8451		65.6862	603.358	202.924	172.872	174.954		38.2576		96.0592		53.4615	155.275	46.3443	110.72	762.755	94.0739		73.7159	137.088	332.941		77.1611		140.524	31.6328	16.7565	53.1767
Nicotinamide	1.3166e+06		63228.3	647609		843954	49852.7	476097	188927		58043.5	1.55336e+06	241891		377240	805496	666017	35219.3	922121		1.03934e+06		1.4371e+06	692246	152613	35792.6	34889.6		50482.7		249358		470286	205967	1.65129e+06	36811.1	730305	38914.5		111435	747096	708572		133684		115965	1.46679e+06	172238	377865
Nicotinic acid	336.301		918.333	587.316		282.559	1065.67	408.44	1893.99		348.717	583.615	393.323		242.174	831.089	508.475	860.495	1050.84		26.8929		248.717	487.986	178.127	986.341	888.609		1029.8		498.184		701.506	352.405	296.543	371.672	464.529	35.6356		84.254	1224.73	803.303		509.937		70.2328	490.554	838.195	1954.56
Nicotinuric acid	2837.93		2727.9	2436.53		1778.92	1655.53	2173.55	2576.47		1866.01	3662.64	2072.07		1971.06	2052.13	4773.61	1601.28	2047.39		1503.94		2737.39	3043.07	3036.4	1734.35	4298.89		1788.73		1668.54		2468.35	1397.96	1879.27	2541.6	2407.82	8789.55		2383.27	3270.05	1776.29		3590.51		2235.28	3015.67	2734.73	1726.76
Nonadecanoic acid	1.33828e+06		1.23193e+06	1.91133e+06		1.73788e+06	1.17359e+06	1.3792e+06	1.4849e+06		1.47779e+06	3.18491e+06	2.25317e+06		2.54825e+06	1.21812e+06	1.52793e+06	1.97843e+06	1.54707e+06		1.71409e+06		2.65106e+06	1.4128e+06	2.24077e+06	1.59325e+06	1.63695e+06		1.44235e+06		2.50726e+06		1.88341e+06	1.82545e+06	2.2671e+06	1.87679e+06	1.19351e+06	1.9083e+06		1.40119e+06	1.13483e+06	3.14915e+06		1.47316e+06		2.23098e+06	2.13715e+06	1.81281e+06	878079
Normetanephrine	10046.4		18461.1	13140.4		15242.9	4324.65	19192.8	17910.1		4700.38	15914.7	10535.8		9545.21	23662	29140.7	30961.9	21690.5		26181.1		20274.1	27375.4	3752.62	2104.6	2772.35		3092.38		5484.4		15549.6	7861.89	15759	25516	24733.9	19508.6		22395.4	19235.9	20346.2		24669.6		2672.12	14239.6	19149.2	10959.8
Norvaline	6.24529e+06		551533	1.23058e+07		7.04764e+06	446059	1.00398e+07	5.11632e+06		229882	6.9851e+06	3.73215e+06		6.47319e+06	7.94311e+06	1.16399e+07	412009	8.93886e+06		8.19598e+06		8.48874e+06	1.07248e+07	338386	462466	374601		300797		2.37166e+06		7.79697e+06	3.68582e+06	6.30044e+06	340033	1.14664e+07	344772		370893	9.22152e+06	1.08366e+07		347570		287295	7.17535e+06	4.63398e+06	6.26849e+06
Ornithine	0		2566.77	32122.1		28118.6	996.082	19106.9	8628.23		699.15	151969	9648.29		9254.72	17056.5	36202.4	590.606	41005.4		32083.2		102176	7938.59	236.483	1053.68	1735.1		4147.6		7995.59		22732.9	1672.63	93890.3	40.2551	10454.1	2332.63		1236.09	2762.66	20121.2		533.114		866.459	120669	3023.67	4651.93
Oxaloacetic acid	44043.4		3483.5	14798.5		11066.6	3492.93	26099.8	5331.26		36363.4	46415.6	14657.8		10298.3	9418.31	12845.8	1402.51	14289.1		8358.54		37693.5	10351.1	73981.1	38481.1	75388.7		7385.71		16917.2		32166.6	11668.7	46281	968.612	13800.5	2441.14		2078.35	9716.44	12998		731.69		67675.7	43447.9	5131.11	11433.3
Oxoglutaric acid	667073		913831	1.3341e+06		1.29864e+06	2.56527e+06	733998	387119		2.01106e+06	1.09283e+06	1.44364e+06		656710	1.79545e+06	1.93854e+06	352500	2.04576e+06		2.30493e+06		1.23617e+06	1.70444e+06	3.19684e+06	2.82604e+06	2.5539e+06		3.52456e+06		565232		480549	1.27034e+06	991382	252920	1.72114e+06	347166		827173	988646	1.35748e+06		592063		2.70628e+06	1.15622e+06	425230	813522
Palmitic acid	6.41874e+06		8.8923e+06	8.66219e+06		9.56646e+06	8.61764e+06	9.65137e+06	8.5583e+06		1.12514e+07	1.52107e+07	1.12419e+07		1.26053e+07	1.39798e+07	1.43058e+07	1.04418e+07	1.20551e+07		1.05595e+07		1.12536e+07	1.37085e+07	1.36868e+07	1.23133e+07	1.01134e+07		9.65568e+06		1.20337e+07		1.13491e+07	1.01606e+07	1.39312e+07	1.09261e+07	1.59482e+07	8.37563e+06		6.14363e+06	7.91155e+06	1.01109e+07		6.50446e+06		1.21197e+07	1.18214e+07	1.0049e+07	6.94439e+06
Pantothenic acid	547908		13920.4	809102		814300	12012.4	715441	330682		7192.81	532472	661488		356325	899726	736108	16189.7	845385		529224		488358	901820	8899.62	9117.59	9046.19		13047.3		407846		580738	653661	596994	9981.25	405452	14473.3		27731.4	673068	601885		55474.4		6623.74	615847	172888	474802
p-Coumaric acid	851.698		2985.13	1097.69		1491.3	794.383	2520.66	379.145		1825.68	620.892	296.191		264.116	8834.16	442.403	365.115	1312.55		963.449		1135.62	488.098	368.889	5996.18	1680.88		581.417		1349.83		3892.15	455.112	1325.77	6205.33	1287.18	579.331		459.183	5104.48	917.525		672.697		536.867	1397.57	152.198	200.041
Pentadecanoic acid	761294		792108	1.22651e+06		1.26013e+06	980886	839738	1.08452e+06		4.2497e+06	1.44405e+06	1.73595e+06		1.13121e+06	1.45443e+06	1.0911e+06	1.4036e+06	1.41764e+06		1.29878e+06		1.42592e+06	1.1866e+06	1.29789e+06	1.31144e+06	809577		1.27078e+06		1.16151e+06		1.1089e+06	1.52036e+06	1.66044e+06	1.16814e+06	860867	1.3017e+06		973764	838577	1.3037e+06		1.34607e+06		1.09934e+06	1.07608e+06	1.16867e+06	745408
PEP	8847.27		164.852	1349.82		640.345	118.803	1291.23	290.232		331.473	659.862	99.4496		399.671	1110.67	1416.61	65.344	18902.8		9826.18		634.895	716.19	1616.69	174.984	922.572		110.651		153.946		5336.04	236.828	9965.66	158.171	1083.57	88.1336		8253.12	323.544	454.991		216.339		443.949	9749.23	286.968	567.004
PGE2	1336.38		2000.04	2083.92		3705.72	225.229	2317.35	115.241		1660.95	3153.75	2715.55		1811.06	2897.04	5282.56	2254.64	4087.39		3583.77		3750.95	3330.31	1485.33	3639.32	2303.99		1839.58		2441.53		1960.86	2015.67	2964	1673.53	1834.36	1457.44		2683.45	2235.77	2474.51		2676.01		2564.5	2124.95	2393.89	1106.95
Phenylacetic acid	10696.5		13873	9115.18		9060.98	10010.6	11717.6	12409.1		9933.56	9797.58	12483.4		8910.6	12515.6	9140.66	8589.62	8299.66		9799.91		8331.36	9111.78	8362.71	12342.9	10165.4		17650.7		10616.2		14352.6	12018.6	9293.71	8977.56	5570.21	9701.04		13838.9	8110.1	8247.08		18917.2		6146.51	11234.2	10213.4	10954.3
Phenylalanine	1.29534e+07		215332	1.4022e+07		1.5409e+07	120141	1.3634e+07	5.67442e+06		91668.2	1.5022e+07	4.73956e+06		8.68826e+06	1.66208e+07	1.45526e+07	127261	1.43544e+07		1.53964e+07		1.60233e+07	1.58277e+07	106711	105735	128521		135532		3.50272e+06		1.03344e+07	4.81512e+06	1.44482e+07	159966	1.5868e+07	135732		182916	1.22597e+07	1.46728e+07		227354		98799.9	1.40317e+07	5.34949e+06	8.30986e+06
Phenylbutazone	2835.65		1150.56	1465.5		2305.48	3126.33	2540.58	1152.13		2184.1	3388.58	2095.07		2101.35	2329.89	3711.74	1117.51	971.068		2227.66		2679.36	3230.01	1168.22	2267.2	1139.81		1811.46		2423.91		3410.96	1946.58	2986.27	1131.16	2196.97	2301.17		1916.83	2395.55	2884.99		558.513		1983.65	3290.02	2770.57	2639.78
Phenylglyoxylic acid	2990.76		1595.02	2066.86		2084.21	2466.2	2335.57	4285.75		1060.17	1565.51	2916.69		1458.26	2107.15	1716.67	2066.96	1086.47		2936.21		1799.39	2170	3440.83	3044.96	1507.42		2504.2		2586.12		2909.91	3885.5	1947.82	1930.46	2095.17	2942.4		3023.75	2420.23	4091.23		2742.16		823.794	742.713	4417.41	1727.13
Phenylpyruvic acid	6554.83		41.3685	2750.79		3823.35	535.418	8227.87	6220.48		757.546	7389.48	2192.55		4770.77	2427.88	4483.66	465.796	2631.46		3217.71		7957.3	2814.08	72.2682	62.1333	294.731		309.087		619.836		3369.2	1093.64	7832.55	498.139	4237.26	605.224		579.996	3789.67	4609.33		776.506		604.561	4137.52	5553.67	2437.7
Phosphocreatine	420028		743322	657841		500699	558526	488750	668496		797651	490776	749918		323642	564541	494688	540299	530210		500993		459644	852056	746565	793056	713141		882166		641512		795607	673210	438894	492517	436180	515180		541035	371266	670690		720446		507279	349384	559610	345931
Phthalic acid	0		4449.77	1677.23		1094.06	490.475	129.181	1586.73		1648.26	514.258	171.649		816.605	243.579	1055.47	2234.71	1445.94		384.331		163.499	1836.17	253.48	280.289	517.321		9431.63		1489		698.636	832.259	2824.44	3217.35	796.24	893.104		6314.07	989.826	1622.95		8474.2		1418.1	0	1294.03	271.855
Picolinic acid	28352.8		2559.91	27239.8		48521.8	6248.73	24327	26469.4		1522.07	51752.8	14709.1		7950.67	45646.7	26404.7	1853.91	43410.1		65643.2		78510	36354.9	2063.63	2693.63	3841.84		3624.88		3731.12		10902	11149.6	38024.9	1271.71	20532.4	1021.74		1701.45	20137.4	20438		1208.19		2463.62	55859.4	16481.6	10941.1
Pipecolinic acid	98968.6		33414.2	37082.2		40250.7	25532.2	59659.2	133425		29782.1	68389.5	92466.1		24731	54082.9	34427	38129.7	47129.8		40319.2		72172.7	61619.5	34351.5	30461.6	17236.2		19029		50460.9		44612.2	94809.7	65727.8	33768.5	47077.5	31549.8		30181.6	27184.7	49002.7		59335.1		16889	54107.2	107030	19584.5
pregnenolone sulfate	9292.35		9189.04	10386		6771.35	3401.71	6852.09	5482.82		15672.3	17246.9	13411.1		11131.6	7490.46	12400.3	7092.76	21385.3		5724.28		13478.8	16731.6	12021.8	15071.6	7523.68		6146.95		13258.1		10543.7	10460.5	10561.8	9845.22	6022.67	8208.94		10824.8	12654.6	7202.87		6112.14		8468.83	16307.1	17491.1	2321.02
Proline	1.0765e+07		1.88847e+07	2.13631e+07		1.66781e+07	1.06415e+07	8.87351e+06	3.41768e+06		1.46205e+07	1.69524e+07	5.83101e+06		6.80415e+06	1.74838e+07	2.04893e+07	1.40021e+07	1.9811e+07		1.47779e+07		1.8849e+07	1.4857e+07	2.03986e+07	1.39861e+07	1.91494e+07		8.71677e+06		3.23154e+06		4.90024e+06	5.71623e+06	1.43988e+07	9.94304e+06	2.67496e+07	9.93915e+06		1.27155e+07	1.05686e+07	1.93387e+07		4.2711e+07		1.1665e+07	1.52821e+07	3.90176e+06	7.05349e+06
Propranolol	211.5		50.6646	86.0567		13.9317	96.0836	93.5375	123.307		152.369	1602.47	155.479		147.522	52.7523	100.258	53.5256	1112.82		147.736		310.353	69.1008	56.1458	105.826	55.7891		1396.68		62.0982		66.9485	586.104	407.589	85.379	272.636	126.866		209.843	681.7	124.281		190.574		30.425	111.214	96.9734	96.0292
Protocatechuic acid	1280.02		197.691	1165.08		750.377	307.452	1140.88	2687.63		664.282	4149.2	793.374		1240.52	376.025	681.694	953.563	688.433		1772.16		4018.84	636.741	299.332	1538.11	810.283		611.444		1325.21		1194.6	617.579	3811.4	571.635	278.476	320.821		670.968	318.011	1125.85		660.274		789.984	3377.52	1381.3	1042.88
Putrescine	0		13978.5	15974.7		9524.54	20567.4	11715.1	2794.51		24631.8	1207.47	1391.96		19178.7	8590.32	13572.8	4015.45	940.567		2758.03		3553.25	9277.28	20346.2	4948.3	34192.9		14940.6		27749		20633.1	18535.1	6950.52	9109.27	10900.5	2017.32		17982.3	9122.31	490.922		12062.1		35897.2	568.694	9597.83	5148.33
Pyridoxine	1.26279e+06		2278.4	551581		438225	1086.97	551952	108166		986.131	1.19397e+06	100893		392646	718735	621224	737.304	650362		646882		1.13175e+06	572259	534.316	947.156	2457.3		879.185		121730		561515	94552.1	1.17848e+06	3118.98	580532	323.242		1887.03	587741	582385		1668.03		444.37	1.02193e+06	83935.6	254797
Pyroglutamic acid	444902		504921	206942		176673	16965.3	210866	69184.3		13187.9	383781	59924.6		88290.1	265557	203176	271701	252992		212859		354061	231201	10352.9	15919.8	11513.3		17900.2		58226.7		180167	65480	357632	331724	207736	208921		495524	171684	201630		589219		12475.9	317072	72604.3	95046.3
Pyruvate	44284.3		5908.51	7571.76		1933.41	869.286	2153.65	249.894		413.214	59103.8	1512.31		1295.56	1559.99	1647.38	238.127	3079.78		4985.71		75777.1	2400.72	238.901	182.85	264.351		265.087		583.057		3209.26	2040.18	59059.6	86.0343	1921.86	396.944		476.429	1815.7	1527.48		3674.84		419.941	60349	2732.31	968.77
Quinolinic acid	1557.13		2408.09	6231.9		7226.02	4043.73	4390.62	6322		2492.9	1757.23	2968.91		5404.02	5402.66	9068.59	4872.47	3737.63		3385.07		2995.09	8879.37	1992	3193.76	3132.46		2549.78		3254.71		2988.97	4361.31	2205.44	4759.47	7887.73	2305.34		2967.41	3732.47	5432.1		4329.99		2210.48	1445.13	5012.89	3682.5
Raffinose	11472.8		46685.5	12406.4		9193.31	16574.8	3471.58	1805.67		19809.6	7645.64	9596.66		3973.25	19038.9	9114.97	20857.9	23989.7		17401.2		10532.2	11990.1	10110	11995.9	11861.2		19297.6		5939.54		8071.7	10417.5	10741.8	11432.7	8229.11	10875.7		89090.1	9022.82	6788.3		90048.6		9639.21	9851.52	1186.99	2173.77
Ribose	58255.4		388.172	2160.48		488.441	743.749	1097.8	6611.85		799.004	59910.2	3279.49		956.56	2009.16	1835.94	950.449	1390.42		1391.91		49644.9	1192.37	106.661	782.315	882.503		748.01		4254.63		973.438	10107.1	66622.5	248.485	680.773	685.585		219.821	912.012	1915.74		2373.64		1010.24	47537.8	6096.34	633.329
SAICAR	271.056		187.698	841.812		80.6595	308.166	308.729	61.2716		93.7347	54.7293	174.601		48.1857	48.5862	94.3619	764.611	174.482		260.193		96.3794	868.855	325.365	244.677	195.509		152.116		173.852		811.467	124.16	160.112	129.257	1111.32	126.746		184.514	151.876	1387.6		73.9179		303.323	141.666	293.474	289.338
Sarcosine	1.65488e+06		386784	1.36321e+06		1.00554e+06	1.10836e+06	633630	670411		413330	1.56927e+06	614143		354507	1.55279e+06	587326	271831	1.3075e+06		1.35905e+06		596363	575068	382744	840612	633925		1.07389e+06		138372		506801	636006	613070	244024	399912	44238.8		384623	267085	273066		303690		138632	466016	247302	296592
Sebacic acid	1373.19		2321.12	4335.06		3025.78	2523.12	2491.2	2897.58		1851.29	2748.21	7249.58		1805.35	3075.01	2845.9	8378.49	2598.15		1758.94		1583.08	2076.04	3754.99	5918.28	5495.22		1071.99		4668.46		3801.51	3996.46	1319.02	11479.9	7150.12	7742.01		2565.42	2384.28	3332.7		3855.6		4210.27	1592.93	4918.83	1382.64
Serine	290820		83123	430032		392740	58522.1	387374	240673		159274	312174	240090		292071	475956	403677	24309.6	468209		481779		272449	412510	197825	48501.2	221088		67092.4		161512		392394	265433	281325	17463.1	421606	22884.4		69302.3	317472	366330		21911.1		162865	257029	168598	281651
Serotonin	385.531		139.46	179.053		322.655	564.016	152.595	55.7369		126.787	421.613	45.5999		484.377	393.548	141.362	187.613	139.094		614.937		1435.62	572.159	280.472	730.282	504.943		588.709		257.078		303.277	267.308	832.588	152.588	246.873	700.335		36.5725	418.125	193.758		281.655		264.954	466.624	358.873	331.455
Shikimic acid				2.33853		7.76053		28.7085	27.8572		11.6849	1.28254	69.5855		44.7706	184.934	67.1163		92.1816		55.5051			328.715	61.1478	73.0407	54.0441		43.7023		4.61612		27.4074	1.59055	30.9483	2.41424	317.627	2.86483		49.2835	4.09897	86.4894		92.3426		71.8538	43.4217	89.9119	63.4842
Siacar	271.056		187.698	841.812		80.6595	308.166	308.729	61.2716		93.7347	54.7293	174.601		48.1857	48.5862	94.3619	764.611	174.482		260.193		96.3794	868.855	325.365	244.677	195.509		152.116		173.852		811.467	124.16	160.112	129.257	1111.32	126.746		184.514	151.876	1387.6		73.9179		303.323	141.666	293.474	289.338
Sorbitol	3.05802e+06		8.1026e+06	52279.3		3.41346e+06	5.37687e+06	48746	3.0274e+06		5.09862e+06	3.43532e+06	3.05873e+06		101494	4.43018e+06	52790.7	8.39524e+06	2.59794e+06		4.12663e+06		2.96804e+06	131376	5.43622e+06	6.54649e+06	5.22039e+06		8.5682e+06		2.84069e+06		62400.3	2.9911e+06	3.04865e+06	9.04777e+06	24887.5	6.73182e+06		1.09108e+07	55165.8	65228.7		1.28229e+07		4.8811e+06	3.64422e+06	3.13557e+06	97508
Spermidine	0		14356.2	48375.8		59166.8	71198.4	141471	4548.08		209456	3269.53	80399.9		233994	59813.8	93502.5	6599	70524.9		33668.2		1576.71	33190.3	78104.5	93118.5	150076		45909.6		154770		30322.6	91071.6	4247.11	20660	71104.6	12774.4		25619.8	78118.2	89876.5		173421		91824.9	1842.29	21367.6	101924
Stachyose	14.5922		88.9715	3.34316		2.82546	6.67574	13.8854	2.12969		3.41528	1.76983			72.6328	1.68003	0.357807	0.867622	0.765545		32.881		6.58283	11.7665	2.08551	1.98344	2.47657		0.916459		2.00766		35.6061	1.24139	3.24007	1.02416	2.58142	13.8624		1.47408	1.4086			8.31713		4.78237	13.8565	2.97334	4.23924
Stearic acid	5.95819e+06		7.7398e+06	9.08138e+06		1.16361e+07	5.78934e+06	9.53959e+06	1.16181e+07		8.34743e+06	1.59147e+07	9.76034e+06		1.67198e+07	1.11672e+07	1.38575e+07	9.67085e+06	1.28044e+07		1.41969e+07		1.83271e+07	1.08354e+07	1.39157e+07	1.048e+07	1.01214e+07		7.24872e+06		1.1943e+07		9.55333e+06	9.91467e+06	1.32472e+07	8.19134e+06	1.58918e+07	1.2394e+07		7.07937e+06	8.4509e+06	9.1702e+06		5.85261e+06		1.25227e+07	1.32306e+07	8.49837e+06	7.53782e+06
Suberic acid	15651.9		5633.32	29017.1		13626	8226.24	15347.1	18355.9		12908.8	23471.8	13322		12281.7	23856.7	21797.9	8829.33	33727.1		22551.1		23782.7	15661.5	9535.2	14782.8	10184.8		13822.9		6725.94		22223.3	14797.4	23855.4	5610.86	41769.9	8334.4		8091.21	13445.6	23486.5		15192		12719.3	28114.9	19905.5	6687.58
Succinate	1.11718e+06		399472	1.27212e+06		1.946e+06	1.76195e+06	2.06037e+06	474703		2.51199e+06	954794	531011		1.33552e+06	327993	1.88202e+06	144970	292508		799132		1.02486e+06	1.34596e+06	2.23917e+06	2.01469e+06	1.95954e+06		1.69387e+06		900104		1.43327e+06	735813	1.08094e+06	735527	2.55152e+06	1.27281e+06		163164	1.50504e+06	1.89513e+06		369732		2.6141e+06	1.03394e+06	595779	939633
Sucrose	1.28113e+06		14363.6	360.531		1114.51	87.4045	482.634	1016.86		2198.55	1.44319e+06	369.587		385.981	607.395	144.98	12488.1	124.531		370.347		1.33379e+06	705.885	195.649	1069.22	1602.53		866.75		661.473		466.327	219.575	581218	16320.9	81.0077	7389.39		2313.48	49.2389	725.417		6468.94		1582.46	1.3201e+06	190.773	48.756
Tartaric acid															97.015																																	66.9822
Taurine	504388		1.03549e+06	1.37599e+06		1.14768e+06	685729	874988	908347		518429	603434	948119		1.04898e+06	1.28503e+06	1.38794e+06	900285	1.26312e+06		1.10369e+06		596464	1.21256e+06	708248	826801	747250		744025		618253		762508	959343	596302	924445	1.66246e+06	771594		908957	1.27979e+06	1.26386e+06		738123		617230	487296	734185	997160
Tetracaine	135.135		68.3394	27.215		290.755	240.566	31.3119	139.03		44.0199	104.818	142.901		269.3	96.8884	85.0616	44.3065	25.2393		48.0242		40.3941	83.3364	87.6171	34.0718	12.7468		86.5817		142.955		88.6723	155.549	116.558	15.4748	572.645	10.3323		108.742	103.048	155.298		124.502		49.096	84.9939	34.5195	90.6962
Threonine	6.8584e+06		1.33526e+06	2.23255e+07		1.93108e+07	3.70028e+06	1.54056e+07	7.05422e+06		3.73318e+06	6.97171e+06	8.55606e+06		4.10204e+06	2.06881e+07	2.00702e+07	386021	2.22485e+07		1.87475e+07		6.4019e+06	1.76595e+07	4.53713e+06	3.24898e+06	3.72141e+06		3.05643e+06		3.53599e+06		1.24258e+07	8.63145e+06	5.42884e+06	350842	1.73016e+07	199681		957359	8.80858e+06	1.21336e+07		1.18203e+06		2.39512e+06	6.21072e+06	5.08785e+06	3.5738e+06
Thymol						67.9434					65.0008													88.8597
TMAO	276053		1.05649e+06	314815		348745	568018	705286	366882		646465	257112	370831		259516	374899	309865	475985	283671		315005		291707	301647	559444	649429	779726		630920		330301		496644	369974	257922	458353	289595	349690		506131	474505	286799		483803		455015	252487	358910	188918
Trehalose	0		81872.6	435.479		7594.27	1165.65	580.477	2597.39		14786.2	1.07104e+07	2068.58		292.99	596.709	536.72	1870.93	2918.01		1906.23		8.79656e+06	1249.82	3406.47	4618	20542.7		23244.5		3784.34		1268.43	2342.14	8.52029e+06	6190.05	125.471	8271.63		1365.08	354.755	496.607		12657.3		11713.1	0	1567.56	277.469
Tryptamine	489.782		195.126	79.8142		140.314	25.1974	48.3049	77.8653		516.061	267.024	44.4795		284.395	34.3999	904.626	88.5936	6.91638		52.2125		5764.86	836.795	77.9188	90.041	199.285		27.7235		893.885		791.449	81.6531	4629.63	383.267	3336.6	479.515		213.277	346.956	4071.51		267.575		11811.8	4790.55	160.814	261.011
Tryptophan	2.38034e+06		36530	1.92894e+06		1.66956e+06	1.00942e+07	1.42942e+06	637844		5.78831e+06	2.92039e+06	470543		896651	2.17669e+06	1.68044e+06	19680.6	2.02213e+06		1.7564e+06		3.73631e+06	2.03841e+06	6.68942e+06	1.00539e+07	7.15361e+06		1.1748e+07		295741		948086	448782	2.55596e+06	23615.2	1.57537e+06	15705		25143.6	1.43241e+06	1.60346e+06		34050.7		6.12878e+06	3.21763e+06	534340	884898
Tyrosine	2.21279e+06		115873	2.10842e+06		4.23221e+06	383280	1.94958e+06	1.89121e+06		118766	3.68431e+06	994027		643755	3.52226e+06	1.52587e+06	85715	3.30996e+06		4.26886e+06		4.76004e+06	3.10634e+06	258837	375215	261117		272491		255248		1.06395e+06	1.06284e+06	3.49015e+06	80484.5	2.06262e+06	46712.2		68758.6	1.52254e+06	1.50267e+06		74873.7		205204	3.66279e+06	1.65212e+06	844096
UDP	567.764		187.934	1301.71		111.158	227.606	268.724	746.297		64.5667	286.79	479.456		85.6116	237.372	723.353	115.865	207.475		890.525		320.149	191.388	125.526	179.29	141.524		267.234		85.5808		829.994	484.836	488.896	307.025	82.3796	850.389		1905.97	49993	87.7811		211.351		57.3439	921.741	4621.45	70.3982
UDP-GlcNAc	437302		363098	363917		354665	729086	192336	288185		672095	429010	356380		389708	409140	513547	455118	483665		421442		508850	377336	724027	732198	910212		786537		282497		158333	370826	413892	398997	441698	386750		353691	393357	482341		312599		535725	508060	346157	496593
Uracil	182.242		23.2476	125.34		71.8234	170.033	18.1419	169.758		243.019	72.2491	114.86		58.5604	103.147	34.956	183.162	26.3633		62.1271		49.3932	231.547	53.7659	127.099	43.9831		219.568		116.89		66.8462	69.7237	137.224	168.823	48.7004	71.4594		76.0039	21.5623	90.2657		18.5899		62.9389	245.96	60.4686	56.9077
Urate	477.142		82.1053	631.249		844.631	194.922	442.896	334.725		54.6343	392.254	427.492		69.2373	264.413	135.684	269.764	592.121		353.113		472.307	343.528	87.0634	245.855	420.497		290.844		115.519		422.389	253.454	512.79	306.598	362.84	327.947		139.528	198.657	920.192		262.838		561.441	85.8609	589.239	326.932
Uridine	1629.59		333.626	1163.8		1514.2	738.183	827.632	2323.73		508.635	2083.29	629.5		1162.58	2449.21	1007.7	534.954	1423.03		1779.49		1073.11	2095.77	153.249	361.54	1629.3		1059.42		1022.72		1254.13	1060.54	1646.71	446.974	1162.36	1325.13		658.37	1894.14	2187.19		501.409		132.81	1379.47	2071.06	1051.11
Urocanic acid	38681.3		130578	73478		33639.5	43621.7	58240	41010.6		73380.7	43414.1	35637.1		14441.5	22466.2	75297.7	30076.9	42067.9		31756.8		52894.9	28428.5	36122.3	53621.9	31914		129400		28228.4		34678	51841	34697.2	40587.5	25332.7	28880.9		36671.8	14023.8	89598.2		46688.6		91361.4	41039.5	36545.1	11037
Valeric acid	344925		166576	278074		250119	88659.4	371685	431936		199093	199519	221505		340411	96715.4	294984	285861	139469		298102		368731	324806	87800.8	81482.5	128646		130251		96065.5		446290	277114	373673	236004	242357	127697		299230	310651	295860		307458		215006	151644	483472	156856
Valine	6.26981e+06		566722	1.21066e+07		6.89074e+06	449211	1.00964e+07	5.12659e+06		232039	6.98965e+06	3.7326e+06		6.42939e+06	7.93196e+06	1.16355e+07	413519	8.99889e+06		8.20874e+06		8.51532e+06	1.07559e+07	345966	496765	371846		296187		2.37166e+06		7.79469e+06	3.63224e+06	6.30057e+06	339974	1.13474e+07	344183		376911	9.06423e+06	1.08341e+07		347570		294905	7.1804e+06	4.63468e+06	6.29358e+06
Vanillic acid	116.49		155.192	963.826		63.4922	67.4128	150.119	821.959		656.989	321.66	61.6608		87.792	53.5784	207.456	94.943	147.544		94.1056		141.806	58.5741	84.3096	372.49	97.4231		29.4303		75.7545		42.9905	511.46	346.047	78.5808	43.8596	59.8699		52.0367	23.8194	72.9041		42.8219		451.543	11.453	731.868	10.2668
Vitamin D3
X5P	9.76962		2.38409	87.7708		39.8061	24.9585	35.9104	32.5405		226.505		39.462				62.7758	2.10754	54.2731		2.88817		365.947	435.727	38.4276	84.4813	37.0818		65.5156		15.6639		2.53877	5.53346	9.27878	1.16449	91.6925	169.231		1.54701	28.8413	69.5243		242.391		29.9885	95.1212	21.1603	83.228
Xanthine	3307.92		644.72	990.217		1403.74	132.451	2357.69	3564.43		1907.85	1165.41	123.289		1562.43	1772.94	1616.52	767.553	1093.14		950.803		6959.74	631.609	880.598	125.127	268.467		146.804		1879.22		245.336	486.352	5953.92	702.344	1151.29	661.608		92.3248	1315.77	779.557		167.411		548.603	5629.57	427.867	2035.71
Xanthosine	8248.94		6886.68	31608.5		23329.1	6992.31	8898.34	29324.1		2797.96	8855.11	8139.89		10067.3	21843.4	17043.9	6144.21	16821.6		21911.1		19072.6	23269.9	5293.63	5399.87	4455.92		4711.66		3455.45		4031.23	7450.75	8155.08	5411.15	16300.6	6250.65		5719.45	15521	19628.3		7309.42		5286.88	9844.15	22658.4	9700.74
Xanthurenic acid	146.844		158.648	54.8103		19.1423	218.232	88.4963	53.9241		34.8834	77.1038	201.462		130.923	511.464	369.295	368.232	42.6764		289.523		98.746	292.544	183.666	110.243	140.64		209.109		201.419		204.249	407.819	29.8339	150.309	180.074	90.361		8.67816	118.205	295.673		74.9182		11.6001	312.892	149.019	129.834
Xylitol	50258.5		19734.5	25539.2		27828.3	22124	139953	326724		31093.6	54997.3	23776.9		96795.2	51729.4	40518.8	25549.2	34903		29391.2		47865.3	81547	28030.9	30762	29423.7		22139.5		27407.1		207927	30521.7	56360.6	19513.3	31724.1	21626.2		24084.7	62069	30676.2		16685.2		22716.9	45677	381718	33632.2
Xylose	0		1484.99	1253.01		597.221	743.577	482.886	6695.04		797.817	60051.8	3277.65		1123.22	8318.23	1845.79	951.104	2068.88		1523.03		49178.6	792.647	193.536	765.883	393.086		748.702		4161.39		8194.84	3404.06	66698.5	429.436	551.944	225.656		263.738	1553.45	1928.34		2374.58		952.742	0	6123.61	737.304
[truncated: 20 more columns]

## Sheet: Christina Mean and SD
Sample	Ctrl	h2o2	HK	HK+H2O2	LK	LK+H202	DN	DN+H202	HTK	HTK+H2O2	Celsior	Celsior+H2O2				Ctrl	h2o2	HK	HK+H2O2	LK	LK+H2O2	DN	DN+H2O2	HTK	HTK+H2O2	Celsior	Celsior+h2o2
Indole	18288.5	19767	22959.5	33261.3	89613.7	150403	26337.1	18630.3	18595.9	33141.2	109713	45020.1				2122	4072.55	3005.71	6909.38	59850.8	60499.1	5142.44	3730.78	1493.59	1387.21	37281.9	9211.75
D-Mannitol	11463.6	1.73435e+06	297437	1.21256e+06	2.11632e+06	4.40567e+06	17584.4	969699	25763.1	1.40859e+06	2.6992e+06	1.27581e+06				6902.6	177562	551990	181700	101519	790568	2665.12	1.07325e+06	14417.2	248098	416125	377583
Dulcitol	39020.8	5.25074e+06	969307	3.93902e+06	6.98615e+06	1.43244e+07	69722.7	2.96017e+06	91041.3	4.25718e+06	8.85689e+06	4.04132e+06				19643.7	266102	1.80266e+06	448655	857572	2.6258e+06	7967.02	3.31721e+06	39399.9	563574	1.23652e+06	984995
Ketoleucine	213945	246874	220645	155867	72589.5	115163	263713	211461	205861	161010	90766.9	167275				71577.1	32498.8	38466.9	23705.6	22548.6	48527.9	51059.8	71177.1	54240.8	16183.6	30712.9	11634.5
3-Aminobutyric acid	20793.1	8295.44	8476.38	21485.1	35227.9	48502.4	25322	6340.62	3479.48	11940.6	49647.1	17852				14256.5	6136.13	2917.92	8133.86	4889.45	10395.1	2526.67	6980.11	365.281	7517.57	7728.37	3791.42
2-Hydroxybenzoic acid	44917.9	57674.3	58407.8	56940	57683.5	47951.3	48424.7	54627	55545.5	43232.9	47954.7	50340				10016.8	10120.6	21286.7	9180.78	10904.4	9495.53	15939.6	8293.46	10444.6	4498.56	4558.01	5764.94
Lactate	587697	766825	679911	186526	48478.6	41919.9	510931	493303	844419	136377	39079.3	378295				133203	216513	122898	54093.5	6623.98	27743.5	91756.9	147073	173466	35654.4	17259.3	5233.06
Fructose	471586	803326	941524	198791	3406.31	7004.43	779113	662984	884941	351446	1409.75	475195				69455.1	195084	585699	38226.2	1400.04	3304.52	123153	258316	634164	62638.8	542.599	5381.66
TMAO	288602	338611	292213	368866	610162	634214	500851	291928	384111	363869	641524	420358				16497.5	21769.6	15142.4	30288.1	137492	281675	150009	76803.1	111508	4423.11	61604.9	101617
Methylmalonic acid	1.92649e+06	1.30257e+06	1.24661e+06	699312	2.67934e+06	318027	1.61274e+06	1.00694e+06	1.34485e+06	539379	3.20973e+06	1.52522e+06				469452	480128	497411	129057	455242	170039	341535	301589	262592	88302.9	1.00353e+06	375581
Succinate	1.90193e+06	1.32352e+06	1.10711e+06	698449	2.3312e+06	355673	1.62294e+06	811771	1.35406e+06	529321	2.28319e+06	1.24459e+06				465399	471717	666070	158346	294004	138210	341308	434942	264659	95090.5	929679	482295
Mannose	259673	280265	386893	75664.6	11216.2	21055.3	520866	308790	451390	133211	8257.28	225412				43171.6	69713.3	147547	16045.7	4486.5	3419.23	58997.7	122798	95807.5	19067.5	1789.76	3550.9
Oxaloacetic acid	13104.2	9737.93	13795.7	14569.8	63352.2	1902.66	27346	10712.1	10101.9	5694.42	16309.8	10704.6				493.201	1261.25	889.487	2171.9	18302.4	1189.4	3465.76	1032.17	1011.6	541.43	15659.5	838.331
Sorbitol	30305.3	4.03061e+06	686766	2.99863e+06	5.15908e+06	1.01403e+07	52316.7	2.10216e+06	64321.7	3.40242e+06	6.56641e+06	3.03383e+06				15077.3	433453	1.27419e+06	115053	232018	2.15601e+06	6908.56	2.31201e+06	25595.3	386674	1.42014e+06	1.24778e+06
Glucose	723649	833326	1.04011e+06	203845	2329.63	11356.4	779691	869221	1.22147e+06	361501	2093.48	613572				248583	194040	523914	38450.9	1234.96	4178.41	123585	447578	572083	59473.1	1240.4	7355.47
Capric acid	440955	501354	469936	319645	292328	298983	406716	494894	445682	371468	434129	436543				95921.5	128217	16715.4	31335.3	128082	91571.3	62956.3	84160.7	40466.4	29874.5	80699.5	59079.5
Mannose 6-phosphate	90846.4	85801.3	80007.6	27959	11960.5	775830	176109	104888	116387	269707	35642.3	131656				13454.9	13491.5	15930.8	7789.99	4565.24	139357	13602.5	31518.7	8524.73	27289.7	6880.94	89723.6
Dihydroxyacetone	190817	178048	199592	166279	147451	173047	154220	177935	163854	186506	171232	174882				13511.6	23309.3	56633	14197.3	43023.5	70398.6	4834.2	15602.7	13476	22290.1	23593.5	19789.4
Cellobiose	2269.29	2632.72	2538.07	6417.99	2611.09	2638.73	3463.17	2769.97	3399.55	2843.53	1133.81	2536.71				776.525	1189.14	2238.7	8107.43	1632.48	1667.92	1533.87	741.501	572.867	1627.3	107.69	4396.63
UDP-GlcNAc	475248	388747	428834	334069	710515	365081	211779	428032	371983	297387	716623	453506				33952.6	27718.6	63164.3	39007.6	155015	49075	53554.1	50426.8	33273.2	36761.1	70428.8	41784.7
Leucic acid	6030.07	6687.16	9090.78	8473.99	5785.36	5339.66	8061.39	6082.45	6246.72	7382.94	6622.6	6583.68				1285.95	1301.61	4004.6	1099.44	881.649	1636.58	1927.67	2957.94	935.939	667.145	1956.31	391.236
L-Arabitol	50634.2	26526	55671.4	48010.1	47726.4	34147.8	263303	110035	130092	544767	55760.7	210164				24460.6	4853.1	16545.1	16125	18816	6160.87	22581.4	36452.1	55448.2	43328.4	7351.43	5963.93
Phenylacetic acid	8735.62	9297.8	9707.51	11778.3	8652.05	14970.5	11434.1	9947.36	9346.55	12325.4	13953	11393.1				2162.48	398.984	2341.06	806.714	1852.39	2646.51	2541.19	2295.89	1952.04	2509.65	3427.73	2451.75
Glutamine	3.19545e+07	3.45142e+07	3.75159e+07	2.31023e+07	986147	322983	3.19002e+07	3.21237e+07	2.96753e+07	2.91579e+07	1.41676e+06	2.30934e+07				2.5054e+06	2.03449e+06	3.50616e+06	5.50497e+06	280487	96757.8	4.13948e+06	8.60307e+06	5.56552e+06	4.23374e+06	263591	240019
1-Methylhistidine	2200.72	2807.63	2229.09	2598.08	32469.1	17653	3854.6	2075.73	1803.78	1148.65	35859.7	10222				237.611	390.524	488.336	2370.62	4210.22	3483.13	1552.93	1008.24	636.484	433.446	13350.6	2807.56
Malate	5.57923e+06	5.92163e+06	5.73425e+06	4.17321e+06	2.66161e+06	4.58934e+06	4.76078e+06	5.96324e+06	5.51798e+06	2.66147e+06	1.98227e+06	4.03124e+06				187660	1.21184e+06	679518	933968	734385	332272	584000	1.73793e+06	1.28357e+06	211504	578357	371422
Cytosine	737046	576541	670431	94447.9	56387.8	183312	86241.4	614030	493929	98296.3	76929.1	320796				217366	155111	100854	19062.6	9877.15	132674	15324	218671	85794.7	13098.4	48407.6	58765.4
Glycine	166590	123891	149615	80662.4	140327	122485	93430	105652	108994	74809.8	135050	106127				8886.1	14500.3	11620.5	30615.1	12585.9	4711.16	23422.1	34132.1	31477.3	13209.6	16865.5	14045
Glucose 1-phospahte	89561.4	86936.8	80059.6	28190.1	3185.57	574630	166627	104870	117918	262145	36238.9	130293				13833.2	12645.9	16351.8	8839.6	1994.23	316521	13538.8	34675.1	11222.5	31287.7	6690.68	75525.7
Caprylic acid	1.08129e+06	1.18798e+06	1.44039e+06	1.02016e+06	1.17799e+06	1.25831e+06	1.65259e+06	1.43106e+06	1.53098e+06	1.15464e+06	1.63565e+06	1.43808e+06				277369	316879	271281	56168.9	196713	298783	346666	510392	350572	40665.5	306286	334512
3-Methyl-2-oxovaleric acid	1.73594e+06	2.52063e+06	2.35049e+06	999996	299462	336424	2.30754e+06	2.03436e+06	2.31263e+06	1.03847e+06	436043	1.45537e+06				162807	730911	454978	66426.7	51403.5	74791.7	250721	667566	556457	133195	105609	12198.8
Gluconic acid	4024.03	5326.35	67851.3	133790	2763.69	16672.7	2094.44	9977.8	93694.5	72109.5	1117.22	44224.7				1718.02	3039.09	20763.8	29276.7	1580.62	18897.3	964.319	10754.9	38420.5	8543.54	588.16	6676.6
4-Aminobutyric acid	292666	317518	347151	431648	613210	180279	274353	276637	253644	387944	732658	412721				63394.4	62642.8	48859.4	146623	147071	22401.6	54771.9	122383	111078	52102.8	64058.4	42039.8
6-Hydroxynicotinic acid	5026.6	3860.38	6505.38	4649.08	4891.97	6405.58	3790.58	3516.19	3463.6	4922.5	6358.29	4565.15				2349.6	732.335	2142.5	1674.72	1559.65	1410.23	1828.95	1256.32	891.018	1285.98	3458.54	1631.45
4-Hydroxybenzaldehyde	10069.8	11742.6	11979.4	10537.8	8109.23	7128.02	11669.6	11863.6	13258.8	10362.2	7846.84	10832.9				1619.03	1269.16	3186.04	1181.13	3961.94	2654.52	2647.69	3218.37	1494.63	2076.84	2826.12	2544.59
Histidine	710316	673880	770172	191118	3.85472e+07	3.33445e+07	812809	514320	662312	263126	4.10734e+07	1.06283e+07				311596	69528.6	312642	66798.6	1.07739e+07	5.48154e+06	401484	143992	318948	47240.9	8.27459e+06	8.74004e+06
Citraconic acid	328115	355996	278251	224307	120223	215957	311580	277515	230143	245783	190246	235922				126520	110988	37990.4	68501.9	47372	140301	115432	115413	81975	18083.4	89204.6	13688.3
Phenylalanine	1.53586e+07	1.51151e+07	1.49084e+07	4.52352e+06	106425	194495	1.3013e+07	1.35366e+07	1.25615e+07	5.89315e+06	112428	8.02592e+06				612478	527209	1.14854e+06	692117	15960.4	33773.3	2.4608e+06	3.74623e+06	3.34514e+06	823345	20165.7	18376.6
Methylhistamine	23449.3	15826.2	23759.2	13095.3	10813.1	13102.5	13271	18551.9	18738.6	14198.2	11544.4	15758.3				3235.62	2426.06	3925.6	3887.52	2828.27	2139.02	1416.19	3069.57	2636.78	2401.51	3432.14	2371.72
Betaine	8.67757e+06	8.2728e+06	9.22681e+06	5.91261e+06	3.76192e+06	4.644e+06	8.68883e+06	8.20924e+06	7.41104e+06	7.41308e+06	3.12021e+06	6.53839e+06				1.9046e+06	759157	1.82387e+06	1.48765e+06	1.45906e+06	482553	2.79402e+06	2.35803e+06	1.34634e+06	1.69823e+06	699447	936210
Aspartate	395094	453679	420799	410208	590036	608553	558240	415789	347511	925530	876699	641382				47885.1	71960.8	55661.9	88748	146015	76426.7	107274	82897.5	54027.9	82315.9	75015.6	121327
Pyridoxine	552054	532034	643749	106212	1105.53	1779.94	498694	495487	612956	130663	925.712	310008				62486.3	104113	106284	11650.6	931.835	414.791	77967	197641	248120	47487.5	125.396	1260.93
Lauric acid	653778	421869	466707	369290	722402	624182	321551	448992	527753	386537	412651	443983				70283.7	116536	50753.8	37455.4	452285	236690	74467.7	55096.7	317312	46676.3	138039	140021
D-Ribose 5-phosphate	138977	138245	165560	171512	8744.29	4224.06	348838	168325	164580	1.75114e+06	56733.2	535195				15044.4	13422.4	26995.6	43850.4	2619.21	1710.74	38747.9	67967.8	7387.65	354542	9871.01	19625.1
L-(+)-Arabinose	23590.4	32184.7	27756.8	7560.39	3252.51	8029.39	40434.8	33911	42492.1	7656.31	5155.11	22303.6				5745.71	10468.8	8596.96	5575.63	1560.96	2927.68	8842.82	13935.4	6636.23	8323.64	2674.34	2114.5
Arginine	3.26877e+06	3.41268e+06	3.62057e+06	820054	78711.2	82537.4	3.95656e+06	3.00799e+06	3.5109e+06	2.13187e+06	62464.9	2.17831e+06				475338	453822	1.03678e+06	114909	37160.4	30292.9	434748	1.22408e+06	1.84548e+06	527703	10044.2	14540.2
Adipic acid	82434	75124.2	82402.5	23614.8	25673.6	15093.3	39364.6	65092.8	57552	16444.5	30337.2	42356.6				7780.03	18995.8	15112	3241.26	14619.1	7884.63	4605.2	14266.9	12138.2	3688.72	20296.2	1707.67
2-Pyrrolidinone	5634.12	6677.72	7429.23	5717.89	3856.14	5649.32	5618.98	5002.64	6537.21	6525.3	6037.02	6025.54				616.935	885.519	389.44	986.138	1509.22	1013.04	323.92	846.463	1579.55	575.95	1086.47	857.826
Xylitol	32875	28776.8	30759.9	26365	27816.3	19783.2	157977	54093	67353.3	376162	24899.8	130627				5418.85	1280.1	3906.23	3259.79	3622.85	3132.46	34396.1	19994.9	21388.1	51268.8	4074.15	3506.86
Hexanoic acid	1.65884e+06	1.87291e+06	1.70741e+06	1.40643e+06	678527	823932	2.28519e+06	2.07406e+06	1.92086e+06	310084	710806	1.25395e+06				102702	558916	457283	547559	432406	402405	229458	472746	442441	55997	151681	605628
Isoleucine	1.60578e+08	1.61999e+08	1.81373e+08	5.12935e+07	1.19722e+06	2.56587e+06	1.4815e+08	1.49754e+08	1.47603e+08	7.285e+07	1.5881e+06	9.29489e+07				3.14913e+06	2.35345e+06	1.92728e+07	1.1216e+07	243551	316290	2.37728e+07	4.57442e+07	4.99194e+07	1.02094e+07	172963	523549
Pantothenic acid	614224	742477	740786	578615	7940.59	28224.3	675241	781222	531136	270346	11002.1	398427				157095	148556	109633	118078	1215.92	19170.3	68715.4	205760	179491	86227.9	1837.2	4220.51
Phosphocreatine	480373	474343	582632	675002	691159	676449	561600	556139	406348	574062	670293	551710				83291.7	68868.8	97375	52624.9	127417	91918.6	156334	216550	77547	73803.9	201761	35172.1
2-Aminoadipic acid	607843	940681	779561	568203	178028	436727	814976	699521	454893	395311	267755	454370				15605.1	176683	276143	217023	119181	37447.3	207140	431702	273035	98994.4	79281.3	124727
Citrulline	2.92622e+06	3.08924e+06	2.85965e+06	1.51705e+06	260562	443449	2.52741e+06	2.7268e+06	2.45544e+06	2.142e+06	32751.4	1.83925e+06				283870	184641	682132	836833	133382	245918	710694	1.35921e+06	1.54452e+06	448981	52710.8	159041
Asparagine	41874.3	41127.3	42590.6	50981.9	229008	48385	79484.2	32704.6	26715.7	37937.1	236341	83424.6				2225.72	2807.5	7396.82	22642.2	52866.7	18094.7	16893.6	6487.79	12789	5417.48	16253.5	4788.52
Serine	384684	438337	442548	231154	185263	54815.7	384268	384306	370729	238172	55662.1	262217				33164.6	65764.4	59449.7	47621.4	29542.9	27028.9	38519.8	81709.3	98804.9	48653	8961.73	4368.57
2-Hydroxyglutarate	369007	455347	234986	117326	155109	184951	152789	444391	203076	43545	176975	216996				13182.8	185447	23444.5	8987.03	31171.2	45411.9	44002.7	125866	33923.7	11163.2	40347.2	19831.8
Nicotinamide	686192	908483	920486	241744	90377.8	97339.5	522475	615608	762267	222459	43448.4	410945				36749.6	90360.3	342935	26601.8	53704	31356.9	57753.3	181917	334657	60270.6	7800.62	4459.63
Homoserine/Threonine	1.49372e+07	1.78586e+07	2.00029e+07	7.9081e+06	3.63642e+06	1.15524e+06	1.34178e+07	1.42447e+07	1.13841e+07	6.77048e+06	3.33894e+06	8.93455e+06				4.56636e+06	2.55814e+06	5.26809e+06	3.02193e+06	899011	148933	3.94738e+06	7.47679e+06	7.52548e+06	1.1455e+06	269937	116502
Threonine	1.49372e+07	1.78586e+07	2.00029e+07	7.87939e+06	3.59671e+06	1.15102e+06	1.34178e+07	1.42447e+07	1.13841e+07	6.78368e+06	3.33894e+06	8.93785e+06				4.56636e+06	2.55814e+06	5.26809e+06	3.07592e+06	887389	155858	3.94738e+06	7.47679e+06	7.52548e+06	1.15418e+06	269937	116560
Methionine	2.36474e+06	2.6105e+06	2.71504e+06	802955	24755.9	51005.5	2.1313e+06	2.32452e+06	2.25028e+06	986836	22511.2	1.39604e+06				41233.3	160697	299636	209375	5156.26	10671.4	333955	777400	914508	118426	4353.28	3286.61
ATP	478198	473887	688498	428423	81574.9	1.08212e+06	321055	743958	378410	58304.4	74000.2	313668				84683.3	142896	213304	165582	17093.6	540447	45560.4	488036	168835	8474.27	13535.2	69429.5
AMP	491506	380885	594906	856821	521439	182237	837874	454512	281121	1.4492e+07	2.75201e+06	4.49491e+06				204683	98029.5	151174	388035	248936	35617.8	92117	138733	98449.2	2.25112e+06	956650	80844.9
2-Hydroxyphenylacetic acid/3-Hydroxyphenylacetic acid	12855.8	13125.5	12936.8	16864.1	10501.7	10616.9	14574.1	11450.8	9843.16	17068.9	9403.84	11941.7				1715.48	4286.85	5115.88	3939.18	4238.43	1600.04	2675.41	1922.96	1889.76	2807.03	4111.24	2154.66
Isobutyric acid	140385	196763	178322	83562.8	36361.4	29336.3	156492	156315	180717	131750	40447.8	127307				12500.2	40101.1	23195.4	7261.13	9825.9	13391.1	29378.7	34895.5	58257.5	13243.5	6278.06	16941.5
Adonitol	35297.5	29818.7	33203.4	26331.3	29149.6	19255.5	128362	56085.8	67148.7	223520	26841.5	93399				7933.57	5334.1	781.568	5890.52	5449.4	2303.13	16626.7	13242.1	21939.1	17206.4	1842.03	2651.16
Pyroglutamic acid	201096	202354	244484	62803.4	11882.5	506021	213877	185882	190781	91143.3	14872.7	120670				24751.6	20676.6	53184.9	4443.56	1229.09	63665.8	40628.4	77071	116113	27081.5	4190.32	77271.8
Valine	1.12846e+07	7.3871e+06	1.13781e+07	3.54577e+06	311189	439146	9.57929e+06	7.87756e+06	9.65674e+06	5.28138e+06	419557	5.80881e+06				310597	569967	1.94106e+06	862623	61694.5	98697.1	1.40021e+06	2.05069e+06	2.95885e+06	512959	86280.5	43186.9
Norvaline	1.13875e+07	7.40725e+06	1.14113e+07	3.55918e+06	307541	442427	9.57037e+06	7.88145e+06	9.73077e+06	5.28103e+06	411615	5.82622e+06				348825	530365	1.98967e+06	864971	62953.1	98827.5	1.39179e+06	2.02972e+06	2.96924e+06	517175	74619.3	40878.1
Glutathione oxidized	1.31182e+06	1.33587e+06	1.1999e+06	1.11905e+06	184051	636831	1.08922e+06	1.12401e+06	1.04932e+06	1.31799e+06	222467	928446				212657	245176	88331	379896	76487.6	140612	179325	374199	433268	66391	40740.9	370773
Acetylcarnitine	2.02768e+06	1.61513e+06	2.57759e+06	1.86792e+06	1.39973e+06	3.01565e+06	895783	1.59687e+06	1.9925e+06	3.17253e+06	896434	1.91458e+06				300055	285014	521226	518164	102953	2.0394e+06	153019	495064	735602	506058	42259.1	230817
Methyl succinate	2890.27	2796.27	2790.48	2563.63	2528.69	2046.48	2718.65	2411.26	2064.18	2708.59	2091.4	2318.86				511.182	1151.29	881.978	787.328	1179.22	1054.35	699.777	781.07	525.092	904.411	533.545	586.116
Maleic acid	251365	296522	292409	244513	191423	254202	358001	276423	234972	319936	337924	292314				53928	53793	29902.1	59139.5	58651.6	172067	119733	111879	83782.5	34093.8	66668	13596.2
Kynurenine	6589.62	8809.57	9644.26	1766.39	10725.5	1065.38	4324.62	6186.5	6178.21	3398.15	20714.8	9119.41				670.148	1688.02	3199.15	503.06	1603.79	461.643	1876.01	1469.51	2177.19	1479.78	5896.02	367.368
L-Alloisoleucine/Leucine/Norleucine	6.61656e+07	6.62954e+07	7.40308e+07	2.12284e+07	472154	1.13152e+06	5.9755e+07	6.12643e+07	6.23182e+07	3.01245e+07	636130	3.85858e+07				3.8492e+06	1.34337e+06	7.16492e+06	4.84303e+06	111927	151334	1.20435e+07	1.61279e+07	2.05421e+07	4.04919e+06	64749.6	213842
Hypoxanthine	10337.3	5387.16	7448.24	1545.18	836.346	789.639	2773.97	31608.9	17622.2	2376.14	3882.52	13872.4				3142.74	747.571	3349.75	263.906	412.27	313.486	1763.04	50770.5	21870.5	831.011	1143.05	662.679
Raffinose	8108.67	11122.6	14448.4	8038.52	12855	72298.2	5185.77	11945.8	7579.15	1688.18	16906.2	9529.85				1598.27	4410.45	7162.63	2300.13	4733.92	21077.6	2019.03	7135.57	4378.53	424.177	3562.04	4976.36
2-Deoxycytidine	238107	227892	263259	40294.1	24925.4	88164.1	35640.6	256908	186763	53531.9	40494.5	134424				60288	45211.4	32702	14264.3	5010.44	66715.9	8646.09	131076	67172.1	6705.84	16480.3	30051.3
Taurine	1.46165e+06	1.16037e+06	1.31132e+06	893710	647789	875842	811301	1.17196e+06	1.25792e+06	808215	736211	993578				134039	110102	56918.7	189119	102006	127256	76121.1	123067	145647	72859.1	66112.1	67167.2
4-Ethylbenzioc acid	25099.6	26228.7	35270.9	38871.2	35125.5	43166.2	42550.4	25372.5	33850.4	43179.7	50534.9	38234.4				6924.12	9137.34	4429.46	8252.32	10165.3	15806.8	11719.3	3645.8	14754	4593.53	18988.8	8506.05
Epinephrine	17298	22492.2	18153.8	12413.3	40643.3	43893.3	20016.7	15391.2	15718.7	15748.6	83641.6	32625				4204.8	7006.02	5920.22	5897.18	11741.2	9447.98	8831.4	2998.77	9141.7	5455.24	10258.5	5242.82
2-Methylglutaric acid	715767	712862	792251	522570	1.15688e+06	392985	341279	646453	527938	178198	1.24807e+06	650164				59557.3	151187	185355	149396	283980	127463	77053.3	235883	212057	21186.2	333800	39058.3
Inosine	270544	317095	299613	166874	72190.7	201872	111779	296495	229639	392206	133408	262937				37551.8	21908.4	36411.8	61360	17962.6	147604	24932.4	91269.3	75751.4	31273.9	73514.6	107726
Glyoxylic acid	3688.75	2437.32	16083.2	27075.7	1296.41	20182	4140.27	2469.52	13440.1	26757.1	1522.99	11047.4				2510.06	2068.58	5514.15	11430.8	559.71	8628.22	2212.71	2383.87	7817.18	7374.6	921.067	9748.79
5-Methylcytidine	3757.29	3935.04	4471.77	2070.99	1748.96	2686.12	1468.79	3614.15	3317.81	2351.64	2107.79	2847.85				824.27	586.108	609.271	420.967	439.807	717.673	425.753	1383.7	1094	338.459	590.192	442.924
Lysine	467216	623432	628266	147159	18248.4	25495.2	557469	470738	546822	272526	17114.3	326800				78300.8	80861.3	185820	33584.2	6926.56	3211.46	99896.1	209747	281797	82529	2867.99	3462.38
Suberic acid	24482.8	18771.9	29658.6	11683.8	11337	9533.48	19643.7	17334.1	14425.5	19032.6	11414.4	15551.6				11776.4	5333.43	4567.84	3511.93	1727.76	4058.32	4048.4	8006.06	2602.52	3282.12	3367.05	1610.46
ADP	1.32621e+06	1.03703e+06	1.44401e+06	1.46137e+06	719836	718688	840966	1.09989e+06	790252	786051	295897	743022				224721	425056	174586	384211	245744	279912	192005	282944	274800	28357.5	227445	91711.4
NAD	2.83967e+06	2.88042e+06	2.4895e+06	2.42012e+06	2.87983e+06	1.78871e+06	395211	1.54532e+06	1.22797e+06	113770	363328	812598				681434	163255	138425	476111	348463	608533	52172.6	399532	611576	9108.04	42910.5	38172.9
Glucose 6-phosphate	87508.3	80480.8	79033	29632	6333.48	683975	162074	99993.8	99003.4	277745	51519.9	132066				17776.8	10330.3	23757.2	6860.7	3540.15	140441	10458.7	30698.7	23219.2	42396.3	7692.03	111709
Acetyl-L-glutamine	61577.2	67794.3	71535.3	31816.5	14679.9	30425.4	40301.7	63053.7	49232.1	60024.3	14905.2	46803.8				3871.56	4558.79	11644	11933.7	3211.82	2460.04	12395.5	20815.2	22224.9	10933.7	829.156	5593.54
Oxoglutaric acid	1.64755e+06	1.65579e+06	1.67567e+06	1.15326e+06	2.61702e+06	853804	790129	1.50148e+06	1.16261e+06	397977	2.82836e+06	1.47261e+06				228520	455271	382444	398503	488307	204093	236291	460936	425179	27531.6	496482	47159.6
N-Acetylneuraminic acid	67888.3	80297.1	87982.5	34263.5	45225.3	55978.4	72908.7	107113	94498.8	104208	63835.4	92413.9				5273.19	5771.62	17660.6	15574.7	12698.7	13795.9	17763.5	40983.3	26280.7	17890.4	7870.48	11956.3
					average
																						SD
